# Supplementary material for: Circular RNA circPOSTN promotes neovascularization by regulating miR-219a-2-3p/STC1 axis and stimulating the secretion of VEGFA in glioblastoma
Source: Cell Death Discov. 2022 Aug 4;8:349. doi: 10.1038/s41420-022-01136-9 (PMC9352789; doi:10.1038/s41420-022-01136-9)
Supplement: Supplementary file 3 — supplementary file 1 GBM_rnaseq_clinical [file 41420_2022_1136_MOESM3_ESM.xlsx]

## Sheet: Sheet 1
RNAseq样本编号	status	sample	admin.batch_number	admin.bcr	admin.day_of_dcc_upload	admin.disease_code	admin.file_uuid	admin.month_of_dcc_upload	admin.project_code	admin.year_of_dcc_upload	anatomic_neoplasm_subdivision	bcr_patient_barcode	bcr_patient_uuid	day_of_form_completion	days_to_birth	days_to_death	days_to_initial_pathologic_diagnosis	days_to_last_followup	drug.bcr_drug_barcode	drug.bcr_drug_uuid	drug.clinical_trail_drug_classification	drug.day_of_form_completion	drug.days_to_drug_therapy_end	drug.days_to_drug_therapy_start	drug.drug_name	drug.measure_of_response	drug.month_of_form_completion	drug.number_cycles	drug.prescribed_dose	drug.prescribed_dose_units	drug.regimen_indication	drug.regimen_indication_notes	drug.regimen_number	drug.route_of_administrations.route_of_administration	drug.therapy_ongoing	drug.therapy_types.therapy_type	drug.therapy_types.therapy_type_notes	drug.total_dose	drug.total_dose_units	drug.tx_on_clinical_trial	drug.year_of_form_completion	eastern_cancer_oncology_group	ethnicity	follow_up.bcr_followup_barcode	follow_up.bcr_followup_uuid	follow_up.day_of_form_completion	follow_up.days_to_death	follow_up.days_to_last_followup	follow_up.eastern_cancer_oncology_group
TCGA-02-0047-01A-01R-1849-01	Tumor	TCGA-02-0047	1.96.0	Nationwide Children's Hospital	22	GBM	E9355B0C-1A90-4976-8E59-64835A131668	12	TCGA	2016	Not Available	TCGA-02-0047	3caf009f-d9e0-4c57-b1d9-8eb59fc833bd	16	-28759	448	0	448																								Not Available	NOT HISPANIC OR LATINO	TCGA-02-0047-F22293	bd5901cc-487a-4496-99a2-f8948cfe0060	16	448	448	Not Available
TCGA-02-0055-01A-01R-1849-01	Tumor	TCGA-02-0055	1.96.0	Nationwide Children's Hospital	22	GBM	D4989BBE-4738-47ED-BF85-6D31B297E843	12	TCGA	2016	Not Available	TCGA-02-0055	da5f6940-e8ee-4fd1-a8da-4cd68e02e59c	16	-22798	76	0	76	TCGA-02-0055-D22313;TCGA-02-0055-D22312	488d0b21-86b6-468f-bb9e-e982ee2ade6c;5d44f37b-8705-452d-89a6-84e6213d425c	Not Available;Not Available	2;2	0;0	-112;-112	Temozolomide;Temozolomide	Not Available;Not Available	4;4	Not Available;Not Available	Not Available;Not Available	mg/m2/day;mg/m2/day	ADJUVANT;ADJUVANT	Not Applicable;Not Applicable	Not Available;Not Available	PO;PO	NO;NO	Chemotherapy;Chemotherapy	Not Available;Not Available	200;75	mg/m2/day;mg/m2/day	Not Available;Not Available	2009;2009	Not Available	NOT HISPANIC OR LATINO	TCGA-02-0055-F22311	14bd3c74-565d-4e66-b15f-73012eb156c8	16	76	76	Not Available
TCGA-02-2483-01A-01R-1849-01	Tumor	TCGA-02-2483	26.75.0	Nationwide Children's Hospital	22	GBM	126BEEE9-F45C-4B93-A481-7D3E0DFAD0CC	12	TCGA	2016	Not Available	TCGA-02-2483	a2ac9937-f351-4d78-9261-264bf6c21e0c	6	-15964		0	466	TCGA-02-2483-D22549;TCGA-02-2483-D22550	1dfce847-d041-4c1c-adfd-1334273f24b4;162e3959-b282-44ef-af11-884de20d51af	Not Available;Not Available	9;9	94;466	53;95	Temodar;Temodar	Not Available;Not Available	4;4	Not Available;12	75;150	mg/m2;mg/m2	ADJUVANT;ADJUVANT	Not Applicable;Not Applicable	Not Available;Not Available	PO;PO	NO;NO	Chemotherapy;Chemotherapy	Not Available;Not Available	Not Available;Not Available	mg/m2;mg/m2	Not Available;Not Available	2010;2010	Not Available	NOT HISPANIC OR LATINO	TCGA-02-2483-F22548	c9e26f39-d409-4e4b-899e-947d532a4b68	6		466	Not Available
TCGA-02-2485-01A-01R-1849-01	Tumor	TCGA-02-2485	26.75.0	Nationwide Children's Hospital	22	GBM	7B62FA73-A42D-4916-BBA1-B0880EDC99D7	12	TCGA	2016	Not Available	TCGA-02-2485	521ea765-1bd1-423d-a75d-091243df37a9	6	-19494		0	470	TCGA-02-2485-D22554;TCGA-02-2485-D22555	a18761a0-c227-4d0c-b4c7-9270e3d86830;b8b49c28-df16-4cd8-bf0f-5de4714280c3	Not Available;Not Available	9;9	92;186	51;93	Temodar;Temodar	Not Available;Not Available	4;4	Not Available;04	75;150	mg/m2;mg/m2	ADJUVANT;ADJUVANT	Not Applicable;Not Applicable	Not Available;Not Available	PO;PO	NO;NO	Chemotherapy;Chemotherapy	Not Available;Not Available	Not Available;Not Available	mg/m2;mg/m2	Not Available;Not Available	2010;2010	Not Available	NOT HISPANIC OR LATINO	TCGA-02-2485-F22553	1dddaa69-ffd7-42a3-b764-840d6fed4aa8	6		470	Not Available
TCGA-02-2486-01A-01R-1849-01	Tumor	TCGA-02-2486	26.75.0	Nationwide Children's Hospital	22	GBM	96072779-68DC-43C0-A26E-053DFB5AAE86	12	TCGA	2016	Not Available	TCGA-02-2486	79a68b32-29a3-47bf-9b2b-643ec7323d73	6	-23394		0	493	TCGA-02-2486-D22561;TCGA-02-2486-D22559;TCGA-02-2486-D22560	14647534-0503-45c7-a4fd-c663698cc041;cc49574c-adf2-4c38-850d-82c34a75c392;e72519ec-4208-49ba-b7c5-4a57556468e1	Not Available;Not Available;Not Available	9;9;9	230;66;440	130;24;67	Accutane;Temodar;Temodar	Not Available;Not Available;Not Available	4;4;4	04;Not Available;12	40;75;150	mg;mg/m2;mg/m2	PROGRESSION;ADJUVANT;ADJUVANT	Not Applicable;Not Applicable;Not Applicable	Not Available;Not Available;Not Available	PO;PO;PO	NO;NO;NO	Chemotherapy;Chemotherapy;Chemotherapy	Not Available;Not Available;Not Available	Not Available;Not Available;Not Available	mg;mg/m2;mg/m2	Not Available;Not Available;Not Available	2010;2010;2010	Not Available	NOT HISPANIC OR LATINO	TCGA-02-2486-F22558;TCGA-02-2486-F20363	47399420-3446-4f47-895b-d39e72e7f383;35d7d0d6-ce53-40dd-81c8-ccbfb417afbc	6;10	618	493	Not Available;Not Available
TCGA-06-0125-01A-01R-1849-01	Tumor	TCGA-06-0125	3.97.0	Nationwide Children's Hospital	22	GBM	F8133B23-5BB7-4811-B644-B64F3359DA40	12	TCGA	2016	Not Available	TCGA-06-0125	8da3103e-3e6c-4176-a583-d5fe5e60601e	8	-23343	1448	0	1439	TCGA-06-0125-D22572;TCGA-06-0125-D22570;TCGA-06-0125-D22571	0254badb-e288-40cf-b1c2-451ff481f440;44e0e55b-fa57-44e8-a62f-a2faebf89093;38d50ec6-4a60-4851-8a76-a99e2c52457d	Not Available;Not Available;Not Available	11;11;11	1352;452;941	1032;28;880	Thalidomide;Temozolomide;CPT 11	Not Available;Not Available;Not Available	5;5;5	11;14;2	Not Available;Not Available;Not Available	mg;mg;mg	PROGRESSION;ADJUVANT;PROGRESSION	Not Applicable;Not Applicable;Not Applicable	Not Available;Not Available;Not Available	PO;PO;IV	NO;NO;NO	Chemotherapy;Chemotherapy;Chemotherapy	Not Available;Not Available;Not Available	200;300;566	mg;mg;mg	Not Available;Not Available;Not Available	2009;2009;2009	Not Available	NOT HISPANIC OR LATINO	TCGA-06-0125-F22569	2e6e2e44-88b7-4189-aaa3-410be82ceeb4	8	1448	1439	Not Available
TCGA-06-0125-02A-11R-2005-01	Tumor	TCGA-06-0125	3.97.0	Nationwide Children's Hospital	22	GBM	F8133B23-5BB7-4811-B644-B64F3359DA40	12	TCGA	2016	Not Available	TCGA-06-0125	8da3103e-3e6c-4176-a583-d5fe5e60601e	8	-23343	1448	0	1439	TCGA-06-0125-D22572;TCGA-06-0125-D22570;TCGA-06-0125-D22571	0254badb-e288-40cf-b1c2-451ff481f440;44e0e55b-fa57-44e8-a62f-a2faebf89093;38d50ec6-4a60-4851-8a76-a99e2c52457d	Not Available;Not Available;Not Available	11;11;11	1352;452;941	1032;28;880	Thalidomide;Temozolomide;CPT 11	Not Available;Not Available;Not Available	5;5;5	11;14;2	Not Available;Not Available;Not Available	mg;mg;mg	PROGRESSION;ADJUVANT;PROGRESSION	Not Applicable;Not Applicable;Not Applicable	Not Available;Not Available;Not Available	PO;PO;IV	NO;NO;NO	Chemotherapy;Chemotherapy;Chemotherapy	Not Available;Not Available;Not Available	200;300;566	mg;mg;mg	Not Available;Not Available;Not Available	2009;2009;2009	Not Available	NOT HISPANIC OR LATINO	TCGA-06-0125-F22569	2e6e2e44-88b7-4189-aaa3-410be82ceeb4	8	1448	1439	Not Available
TCGA-06-0129-01A-01R-1849-01	Tumor	TCGA-06-0129	3.97.0	Nationwide Children's Hospital	22	GBM	7592DEA6-6B89-4F8E-8ACE-C59835880C12	12	TCGA	2016	Not Available	TCGA-06-0129	bde84ea9-55c9-4d6d-be86-58fd9222c1d6	10	-11284	1024	0	989	TCGA-06-0129-D22592;TCGA-06-0129-D22593	10974b31-2686-4ac4-8a3d-991e76adfe45;abf937a1-94a5-4183-b184-6c50ca8f3de7	Not Available;Not Available	26;26	120;238	14;183	Temozolomide;IL-13PE	Not Available;Not Available	5;5	2;Not Available	Not Available;Not Available	Not Available;mL	OTHER, SPECIFY IN NOTES;OTHER, SPECIFY IN NOTES	Adjuvant and Progression;Adjuvant and Progression	Not Available;Not Available	PO;Not Available	NO;NO	Chemotherapy;Immunotherapy	Not Available;Not Available	Not Available;19.5	Not Available;mL	Not Available;Not Available	2009;2009	Not Available	NOT HISPANIC OR LATINO	TCGA-06-0129-F22591	61c9cf8e-a07e-4a60-8ee3-91be0c0aee55	10	1024	989	Not Available
TCGA-06-0130-01A-01R-1849-01	Tumor	TCGA-06-0130	3.97.0	Nationwide Children's Hospital	22	GBM	A627F7C2-24B2-4458-941C-453DF734AE7A	12	TCGA	2016	Not Available	TCGA-06-0130	7cada85b-00b1-41e5-9924-e09eb077ad56	10	-19812	394	0	320	TCGA-06-0130-D22597	6c2a4e65-a69c-4d2a-be46-949d100ecee9	Not Available	11	280	74	Temozolomide	Not Available	5	08	Not Available	Not Available	RECURRENCE	Not Applicable	Not Available	PO	NO	Chemotherapy	Not Available	Not Available	Not Available	Not Available	2009	Not Available	NOT HISPANIC OR LATINO	TCGA-06-0130-F22596	ddc9ad66-d1b4-459c-b60d-2a10ddd54444	10	394	320	Not Available
TCGA-06-0132-01A-02R-1849-01	Tumor	TCGA-06-0132	4.100.0	Nationwide Children's Hospital	22	GBM	E27AA971-6827-4C25-B22B-34B69646403F	12	TCGA	2016	Not Available	TCGA-06-0132	9ad6c241-ccc5-4532-a6ac-098271b13b5f	5	-18125	771	0	570																								Not Available	NOT HISPANIC OR LATINO	TCGA-06-0132-F22600	faff36fe-7c0e-4f7f-8f48-e8a01c9e58b9	5	771	570	Not Available
TCGA-06-0138-01A-02R-1849-01	Tumor	TCGA-06-0138	4.100.0	Nationwide Children's Hospital	22	GBM	04476DA2-FDEE-49CF-AA9A-E8DF31DD1C88	12	TCGA	2016	Not Available	TCGA-06-0138	66bd4c9e-2ebd-4092-a2b0-69027e8af5b8	9	-15736	737	0	674																								Not Available	NOT HISPANIC OR LATINO	TCGA-06-0138-F22612	a53e2e15-81ed-4105-b6e1-7a889a7b8bd4	9	737	674	Not Available
TCGA-06-0139-01A-01R-1849-01	Tumor	TCGA-06-0139	3.97.0	Nationwide Children's Hospital	22	GBM	2BBBBB6C-99AA-481A-B2EF-15DED5BCBBF7	12	TCGA	2016	Not Available	TCGA-06-0139	5bbeb8a7-3ac2-4ef1-bd48-6f83bc994a75	10	-14729	362	0	327	TCGA-06-0139-D22615;TCGA-06-0139-D22616	50a0fd98-cd01-4d3f-a09b-b7ffbb15e201;ff6710e6-b842-40e5-842a-f27dfd162d4a	Not Available;Not Available	11;11	278;278	203;203	CPT11;Avastin	Not Available;Not Available	5;5	3;Not Available	Not Available;Not Available	mg;mg	PROGRESSION;PROGRESSION	Not Applicable;Not Applicable	Not Available;Not Available	IV;Not Available	NO;NO	Chemotherapy;Targeted Molecular therapy	Not Available;Not Available	265;910	mg;mg	Not Available;Not Available	2009;2009	Not Available	NOT HISPANIC OR LATINO	TCGA-06-0139-F22614	f79312fd-4722-4f52-8174-39e9f5e7ee9b	10	362	327	Not Available
TCGA-06-0141-01A-01R-1849-01	Tumor	TCGA-06-0141	3.97.0	Nationwide Children's Hospital	22	GBM	E515A35F-B8C5-4BF7-BEBB-58CFBE68587D	12	TCGA	2016	Not Available	TCGA-06-0141	4b43da9d-60ee-4269-b44d-d92c034b844c	8	-22926	313	0	280	TCGA-06-0141-D22619;TCGA-06-0141-D22621;TCGA-06-0141-D22620	886aa7a5-5ed0-4363-8c6f-46cde591cd3e;0103ae04-6325-44a5-a6a8-046799ba81da;05585355-2853-43cb-9ccb-5eab30b24a1b	Not Available;Not Available;Not Available	25;25;25	144;270;217	19;235;155	CAI NABIT 9712;Procarbazine;Temozolomide	Not Available;Not Available;Not Available	1;1;1	02;02;02	250;170;200	mg;mg/day;mg	ADJUVANT;PROGRESSION;PROGRESSION	Not Applicable;Not Applicable;Not Applicable	Not Available;Not Available;Not Available	PO;PO;PO	NO;NO;NO	Chemotherapy;Chemotherapy;Chemotherapy	Not Available;Not Available;Not Available	250;170;Not Available	mg;mg/day;mg	Not Available;Not Available;Not Available	2012;2012;2012	Not Available	NOT HISPANIC OR LATINO	TCGA-06-0141-F22618	08be2b0e-a83c-4928-ac25-545c9be5f898	8	313	280	Not Available
TCGA-06-0152-02A-01R-2005-01	Tumor	TCGA-06-0152	7.94.0	Nationwide Children's Hospital	22	GBM	827E44FB-6C17-46D6-AF9F-2FA03F9157E2	12	TCGA	2016	Not Available	TCGA-06-0152	f5bc5d97-e054-4e53-992d-71b896bd97d5	11	-24844	375	0	359	TCGA-06-0152-D22650;TCGA-06-0152-D22651;TCGA-06-0152-D22649;TCGA-06-0152-D22648	3d1353a8-5085-4a0d-88b6-fdd4b5f28569;a5649f70-0afd-4ce0-9377-9a2c55dcecfc;afeb0618-1975-4d78-a889-c3bd92b36eb7;9a226e9f-9727-4c5f-8b0e-1e61618d6e33	Not Available;Not Available;Not Available;Not Available	29;29;29;29	293;293;293;Not Available	293;293;263;Not Available	Procarbazine;Tamoxifen;Carmustine;Paclitaxel	Not Available;Not Available;Not Available;Not Available	11;11;11;11	01;01;01;02	110;10;80;Not Available	mg;mg;mg;Not Available	PROGRESSION;PROGRESSION;PROGRESSION;ADJUVANT	Not Applicable;Not Applicable;Not Applicable;Not Applicable	Not Available;Not Available;Not Available;Not Available	PO;PO;PO;Not Available	NO;NO;NO;NO	Chemotherapy;Chemotherapy;Chemotherapy;Chemotherapy	Not Available;Not Available;Not Available;Not Available	200;20;Not Available;Not Available	mg;mg;mg;Not Available	Not Available;Not Available;Not Available;Not Available	2011;2011;2011;2011	Not Available	NOT HISPANIC OR LATINO	TCGA-06-0152-F22647	5a8d3a33-fdea-46fd-b7c4-ab8527911669	11	375	359	Not Available
TCGA-06-0156-01A-02R-1849-01	Tumor	TCGA-06-0156	4.100.0	Nationwide Children's Hospital	22	GBM	E0DCEC07-97FE-42D3-A6AC-F5A970C12489	12	TCGA	2016	Not Available	TCGA-06-0156	15e058e8-2f33-4fb4-92af-3d9dea1fa906	8	-20932	178	0	164	TCGA-06-0156-D22670	dbb7ebf3-eee9-45fd-8064-afbbb30c75ab	Not Available	28	140	48	Tamoxifen	Not Available	11	02	Not Available	mg/day	ADJUVANT	Not Applicable	Not Available	PO	NO	Chemotherapy	Not Available	Not Available	mg/day	Not Available	2011	Not Available	NOT HISPANIC OR LATINO	TCGA-06-0156-F22669	1dd9885e-f419-4668-915a-bf2a537bd7db	8	178	164	Not Available
TCGA-06-0156-01A-03R-1849-01	Tumor	TCGA-06-0156	4.100.0	Nationwide Children's Hospital	22	GBM	E0DCEC07-97FE-42D3-A6AC-F5A970C12489	12	TCGA	2016	Not Available	TCGA-06-0156	15e058e8-2f33-4fb4-92af-3d9dea1fa906	8	-20932	178	0	164	TCGA-06-0156-D22670	dbb7ebf3-eee9-45fd-8064-afbbb30c75ab	Not Available	28	140	48	Tamoxifen	Not Available	11	02	Not Available	mg/day	ADJUVANT	Not Applicable	Not Available	PO	NO	Chemotherapy	Not Available	Not Available	mg/day	Not Available	2011	Not Available	NOT HISPANIC OR LATINO	TCGA-06-0156-F22669	1dd9885e-f419-4668-915a-bf2a537bd7db	8	178	164	Not Available
TCGA-06-0157-01A-01R-1849-01	Tumor	TCGA-06-0157	4.100.0	Nationwide Children's Hospital	22	GBM	F4A91058-E082-4715-BE7E-CB21F8D4D912	12	TCGA	2016	Not Available	TCGA-06-0157	ea3b5da2-6a12-400c-bf0f-e442f5ec1132	9	-23128	97	0	97																								Not Available	NOT HISPANIC OR LATINO	TCGA-06-0157-F22673	0f4b006b-00d3-40fb-bc96-a39ffeb01241	9	97	97	Not Available
TCGA-06-0158-01A-01R-1849-01	Tumor	TCGA-06-0158	4.100.0	Nationwide Children's Hospital	22	GBM	E2D60738-BD28-436C-929B-D5287D154FC4	12	TCGA	2016	Not Available	TCGA-06-0158	bc316a17-9d73-4ef3-97e9-c4ac5516b75a	10	-26856	329	0	166	TCGA-06-0158-D22677	ddceed7c-1346-497b-87f2-f3c1b72f517a	Not Available	28	160	99	Carmustin	Not Available	11	02	Not Available	mg	PROGRESSION	Not Applicable	Not Available	PO	NO	Chemotherapy	Not Available	Not Available	mg	Not Available	2011	Not Available	NOT HISPANIC OR LATINO	TCGA-06-0158-F22676	980348af-488e-43d2-a6bb-49acf4f64374	10	329	166	Not Available
TCGA-06-0168-01A-01R-1849-01	Tumor	TCGA-06-0168	4.100.0	Nationwide Children's Hospital	22	GBM	33965669-A7B0-4421-BBE9-5959F392FE4D	12	TCGA	2016	Not Available	TCGA-06-0168	224235c1-5b6e-48d5-a5d1-777dfede0f1e	10	-21776	598	0	579	TCGA-06-0168-D22691;TCGA-06-0168-D22692;TCGA-06-0168-D22693	1ecdb47e-2c54-41fc-9c22-03a976ed78d1;66781d87-c055-4454-b5e9-b93231930e86;6e1bfca6-d9c4-40f5-827a-07f71328c2e3	Not Available;Not Available;Not Available	28;28;28	76;458;519	28;136;488	Temozolomide;Temozolomide;Carmustine	Not Available;Not Available;Not Available	11;11;11	01;10;02	75;200;200	mg;mg;mg	ADJUVANT;ADJUVANT;PROGRESSION	Not Applicable;Not Applicable;Not Applicable	Not Available;Not Available;Not Available	PO;PO;PO	NO;NO;NO	Chemotherapy;Chemotherapy;Chemotherapy	Not Available;Not Available;Not Available	150;380;380	mg;mg;mg	Not Available;Not Available;Not Available	2011;2011;2011	Not Available	NOT HISPANIC OR LATINO	TCGA-06-0168-F22690	c0148021-65ad-44e2-84bd-cc1e1f9e8324	10	598	579	Not Available
TCGA-06-0171-02A-11R-2005-01	Tumor	TCGA-06-0171	4.100.0	Nationwide Children's Hospital	22	GBM	130DD3A3-8E9D-4626-ABF3-502548206188	12	TCGA	2016	Not Available	TCGA-06-0171	01a92062-967a-4900-8dc7-a5ecd3b3f8e2	10	-24085	399	0	396	TCGA-06-0171-D22703;TCGA-06-0171-D22702	62871dae-a622-4334-a1af-fc5cded07388;ee711ede-bac7-4d62-b043-48ac4493ae1a	Not Available;Not Available	28;28	273;175	231;81	Carmustine (BCNU);Temozolomide	Not Available;Not Available	11;11	02;03	200;200	mg;mg	PROGRESSION;ADJUVANT	Not Applicable;Not Applicable	Not Available;Not Available	IV;PO	NO;NO	Chemotherapy;Chemotherapy	Not Available;Not Available	394;400	mg;mg	Not Available;Not Available	2011;2011	Not Available	NOT HISPANIC OR LATINO	TCGA-06-0171-F22701	ef13f5eb-ce2d-42f9-81bb-ed28f563d98d	10	399	396	Not Available
TCGA-06-0174-01A-01R-1849-01	Tumor	TCGA-06-0174	4.100.0	Nationwide Children's Hospital	22	GBM	17FFC197-D935-4658-9510-B49A724FCE73	12	TCGA	2016	Not Available	TCGA-06-0174	ee3fc631-1e88-4f70-ab31-335851b38640	10	-19824	98	0	67	TCGA-06-0174-D22709	da38c277-79ad-4477-8608-3bd3073bff05	Not Available	28	33	3	Tipfarnib (R115777)	Not Available	11	01	Not Available	mg	ADJUVANT	Not Applicable	Not Available	PO	NO	Chemotherapy	Not Available	Not Available	mg	Not Available	2011	Not Available	NOT HISPANIC OR LATINO	TCGA-06-0174-F22708	c9c5acbd-7c23-43c6-93de-4444edd781a1	10	98	67	Not Available
TCGA-06-0178-01A-01R-1849-01	Tumor	TCGA-06-0178	4.100.0	Nationwide Children's Hospital	22	GBM	275C9593-1A3D-4985-8FA0-E7D3921EDABB	12	TCGA	2016	Not Available	TCGA-06-0178	53abce1d-7e33-4ebd-832f-f3789f67377f	9	-14235		0	1642	TCGA-06-0178-D20895;TCGA-06-0178-D20894;TCGA-06-0178-D20892;TCGA-06-0178-D20893	c0d4abea-6571-4140-88bd-fbcc893cc934;2a90f5d3-64fb-47b0-9be1-689130598227;7db74531-d99d-4392-a5dc-8510bf6c98b6;5f9d63d7-62e7-457f-8208-c5db7b743cfb	Not Available;Not Available;Not Available;Not Available	30;30;30;30	2614;Discrepancy;95;751	2572;2530;51;113	Bevcizumab;MEDT 575;Temozolomide;Temozolomide	Not Available;Not Available;Not Available;Not Available	11;11;11;11	02;02;01;24	10;25;200;200	mg/kg;mg/kg;mg/m2;mg/m2	PROGRESSION;PROGRESSION;ADJUVANT;ADJUVANT	Not Applicable;Not Applicable;Not Applicable;Not Applicable	03;02;01;01	IV;PO;PO;PO	NO;NO;NO;NO	Targeted Molecular therapy;Chemotherapy;Chemotherapy;Chemotherapy	Not Available;Not Available;Not Available;Not Available	909;2340;400;400	mg;mg;mg;mg	Not Available;Not Available;Not Available;Not Available	2011;2011;2011;2011	Not Available	NOT HISPANIC OR LATINO	TCGA-06-0178-F22720;TCGA-06-0178-F20890	2120cd92-6709-4d9c-b3ff-e47c4fd75836;91fda110-90ee-4251-9b16-ce1005f47ba4	9;30	2681	1642	Not Available;Not Available
TCGA-06-0184-01A-01R-1849-01	Tumor	TCGA-06-0184	4.100.0	Nationwide Children's Hospital	22	GBM	D89B8169-A5DC-480B-863F-77477F56763A	12	TCGA	2016	Not Available	TCGA-06-0184	1f48f010-98fe-4b5a-b96a-14fb25eff23f	10	-23317		0	1228	TCGA-06-0184-D19259;TCGA-06-0184-D19260;TCGA-06-0184-D19258	68848ab7-30f8-4275-85bc-f5512ae68d7e;e685e22a-4693-4d7a-b168-f0cd86a7b3b4;502b5c3b-1207-4781-8f35-ef3d0e1b8190	Not Available;Not Available;Not Available	30;30;30	670;1646;72	93;1311;23	Temozolomide;Temozolomide;Temozolomide	Not Available;Not Available;Not Available	11;11;11	22;12;01	200;75;75	mg/m2;mg/m2;mg/m2	ADJUVANT;PROGRESSION;ADJUVANT	Not Applicable;Not Applicable;Not Applicable	01;02;01	PO;PO;PO	NO;NO;NO	Chemotherapy;Chemotherapy;Chemotherapy	Not Available;Not Available;Not Available	440;160;150	mg;mg;mg	Not Available;Not Available;Not Available	2011;2011;2011	Not Available	NOT HISPANIC OR LATINO	TCGA-06-0184-F22726;TCGA-06-0184-F19255	ee1cc405-4efb-400f-abc5-d19d7ec6f406;fe6f8edc-1949-4819-905c-d1b0705f4e44	10;30	2126	1228	Not Available;Not Available
TCGA-06-0187-01A-01R-1849-01	Tumor	TCGA-06-0187	4.100.0	Nationwide Children's Hospital	22	GBM	6FFCD732-DE17-42F6-B894-7D0570BDC6BB	12	TCGA	2016	Not Available	TCGA-06-0187	149be735-d5db-43b6-80b7-d40e3a84500b	10	-25318	828	0	801																								Not Available	NOT HISPANIC OR LATINO	TCGA-06-0187-F22730	9a00fe6b-7cf2-4ea6-a052-cc9306d16dba	10	828	801	Not Available
TCGA-06-0190-01A-01R-1849-01	Tumor	TCGA-06-0190	4.100.0	Nationwide Children's Hospital	22	GBM	A257D8BF-EE20-48AC-B8F7-E643AE4A7717	12	TCGA	2016	Not Available	TCGA-06-0190	74139255-a635-4c87-814d-3dd04ed630a8	11	-22835	317	0	313																								Not Available	NOT HISPANIC OR LATINO	TCGA-06-0190-F22736	622e1db4-49ea-4b64-9712-155f54013da2	11	317	313	Not Available
TCGA-06-0190-02A-01R-2005-01	Tumor	TCGA-06-0190	4.100.0	Nationwide Children's Hospital	22	GBM	A257D8BF-EE20-48AC-B8F7-E643AE4A7717	12	TCGA	2016	Not Available	TCGA-06-0190	74139255-a635-4c87-814d-3dd04ed630a8	11	-22835	317	0	313																								Not Available	NOT HISPANIC OR LATINO	TCGA-06-0190-F22736	622e1db4-49ea-4b64-9712-155f54013da2	11	317	313	Not Available
TCGA-06-0210-01A-01R-1849-01	Tumor	TCGA-06-0210	4.100.0	Nationwide Children's Hospital	22	GBM	48533930-5D19-41CB-BCF0-324DE863873C	12	TCGA	2016	Not Available	TCGA-06-0210	de7b7cac-f094-4d59-8651-e991e34ea093	5	-26600	225	0	151																								Not Available	NOT HISPANIC OR LATINO	TCGA-06-0210-F22767	6255ec0a-c3c6-4dc6-8982-b5edcf094904	5	225	151	Not Available
TCGA-06-0210-02A-01R-2005-01	Tumor	TCGA-06-0210	4.100.0	Nationwide Children's Hospital	22	GBM	48533930-5D19-41CB-BCF0-324DE863873C	12	TCGA	2016	Not Available	TCGA-06-0210	de7b7cac-f094-4d59-8651-e991e34ea093	5	-26600	225	0	151																								Not Available	NOT HISPANIC OR LATINO	TCGA-06-0210-F22767	6255ec0a-c3c6-4dc6-8982-b5edcf094904	5	225	151	Not Available
TCGA-06-0211-01A-01R-1849-01	Tumor	TCGA-06-0211	4.100.0	Nationwide Children's Hospital	22	GBM	1FC893C2-DD8A-46CD-A83F-014640569A7B	12	TCGA	2016	Not Available	TCGA-06-0211	5c984433-33cf-42fc-b3ba-511efcdcab19	5	-17515	360	0	360	TCGA-06-0211-D22771;TCGA-06-0211-D22773;TCGA-06-0211-D22772	84157643-f71e-48df-a39c-23601933d4c0;759a71e3-46c1-44d2-8f9b-185cb37ff8d9;6bd9bbe4-d9de-41cf-b3fa-810fa0119bac	Not Available;Not Available;Not Available	29;29;29	44;221;210	25;221;149	CI-980;Gliadel wafer;Carmustine	Not Available;Not Available;Not Available	11;11;11	02;01;02	4.0;8;Not Available	mg;{Wafer};mg	ADJUVANT;PROGRESSION;PROGRESSION	Not Applicable;Not Applicable;Not Applicable	Not Available;Not Available;Not Available	IV;INTUM;Not Available	NO;NO;NO	Chemotherapy;Chemotherapy;Chemotherapy	Not Available;Not Available;Not Available	Not Available;8;Not Available	mg;{Wafer};mg	Not Available;Not Available;Not Available	2011;2011;2011	Not Available	NOT HISPANIC OR LATINO	TCGA-06-0211-F22770	54a50128-7a33-4366-81ea-d3ee159a9581	5	360	360	Not Available
TCGA-06-0211-01B-01R-1849-01	Tumor	TCGA-06-0211	4.100.0	Nationwide Children's Hospital	22	GBM	1FC893C2-DD8A-46CD-A83F-014640569A7B	12	TCGA	2016	Not Available	TCGA-06-0211	5c984433-33cf-42fc-b3ba-511efcdcab19	5	-17515	360	0	360	TCGA-06-0211-D22771;TCGA-06-0211-D22773;TCGA-06-0211-D22772	84157643-f71e-48df-a39c-23601933d4c0;759a71e3-46c1-44d2-8f9b-185cb37ff8d9;6bd9bbe4-d9de-41cf-b3fa-810fa0119bac	Not Available;Not Available;Not Available	29;29;29	44;221;210	25;221;149	CI-980;Gliadel wafer;Carmustine	Not Available;Not Available;Not Available	11;11;11	02;01;02	4.0;8;Not Available	mg;{Wafer};mg	ADJUVANT;PROGRESSION;PROGRESSION	Not Applicable;Not Applicable;Not Applicable	Not Available;Not Available;Not Available	IV;INTUM;Not Available	NO;NO;NO	Chemotherapy;Chemotherapy;Chemotherapy	Not Available;Not Available;Not Available	Not Available;8;Not Available	mg;{Wafer};mg	Not Available;Not Available;Not Available	2011;2011;2011	Not Available	NOT HISPANIC OR LATINO	TCGA-06-0211-F22770	54a50128-7a33-4366-81ea-d3ee159a9581	5	360	360	Not Available
TCGA-06-0211-02A-02R-2005-01	Tumor	TCGA-06-0211	4.100.0	Nationwide Children's Hospital	22	GBM	1FC893C2-DD8A-46CD-A83F-014640569A7B	12	TCGA	2016	Not Available	TCGA-06-0211	5c984433-33cf-42fc-b3ba-511efcdcab19	5	-17515	360	0	360	TCGA-06-0211-D22771;TCGA-06-0211-D22773;TCGA-06-0211-D22772	84157643-f71e-48df-a39c-23601933d4c0;759a71e3-46c1-44d2-8f9b-185cb37ff8d9;6bd9bbe4-d9de-41cf-b3fa-810fa0119bac	Not Available;Not Available;Not Available	29;29;29	44;221;210	25;221;149	CI-980;Gliadel wafer;Carmustine	Not Available;Not Available;Not Available	11;11;11	02;01;02	4.0;8;Not Available	mg;{Wafer};mg	ADJUVANT;PROGRESSION;PROGRESSION	Not Applicable;Not Applicable;Not Applicable	Not Available;Not Available;Not Available	IV;INTUM;Not Available	NO;NO;NO	Chemotherapy;Chemotherapy;Chemotherapy	Not Available;Not Available;Not Available	Not Available;8;Not Available	mg;{Wafer};mg	Not Available;Not Available;Not Available	2011;2011;2011	Not Available	NOT HISPANIC OR LATINO	TCGA-06-0211-F22770	54a50128-7a33-4366-81ea-d3ee159a9581	5	360	360	Not Available
TCGA-06-0219-01A-01R-1849-01	Tumor	TCGA-06-0219	4.100.0	Nationwide Children's Hospital	22	GBM	8A88257A-68AD-40D4-8EE0-73DC5B64A2F3	12	TCGA	2016	Not Available	TCGA-06-0219	25f41de3-9d70-45df-913f-4fb3e5f0f7d6	8	-24488	22	0	11																								Not Available	NOT HISPANIC OR LATINO	TCGA-06-0219-F22791	b4a230ac-e8b2-474e-9fc2-ca6b5f3f2149	8	22	11	Not Available
TCGA-06-0221-02A-11R-2005-01	Tumor	TCGA-06-0221	4.100.0	Nationwide Children's Hospital	22	GBM	3E72A451-B5E1-4B27-ADA2-CABA8866616B	12	TCGA	2016	Not Available	TCGA-06-0221	054f472f-98cb-4559-b2e2-b5f800fc8eef	10	-11333	603	0	548	TCGA-06-0221-D22795;TCGA-06-0221-D22797;TCGA-06-0221-D22800;TCGA-06-0221-D22798;TCGA-06-0221-D22801;TCGA-06-0221-D22794;TCGA-06-0221-D22796;TCGA-06-0221-D22799	14d68576-2d46-48e9-91c2-d5156d715433;215a60ad-ece2-4e5a-83bb-75a4bad84253;4b17d81b-d5c1-4f69-bb5f-1c0bb0098807;7732fe67-16b8-439c-a842-2d4550ae661b;46bc19b2-d79d-480b-b367-156fbb1ce11a;d08ff5bb-27b0-4f09-ba06-843db1df5155;0736e5df-6ad1-442e-b54f-95809339145b;afd86caa-d628-467a-b95b-b971c5f6f8a9	Not Available;Not Available;Not Available;Not Available;Not Available;Not Available;Not Available;Not Available	7;7;7;7;7;7;7;7	280;471;532;471;532;259;285;502	280;318;502;379;502;14;280;471	Gliadel Wafer;Temozolomide;Carmustine (BCNU);Reinoid/CIS retinoic acid;06-BG;CAI (NABTT 97212);06-BG (NABTT 0803);Vatalanib (PTK787)	Not Available;Not Available;Not Available;Not Available;Not Available;Not Available;Not Available;Not Available	12;12;12;12;12;12;12;12	01;06;01;04;01;08;01;01	6;Not Available;Not Available;Not Available;Not Available;250;Not Available;Not Available	{Wafer};mg;Not Available;mg;Not Available;mg/day;Not Available;Not Available	PROGRESSION;PROGRESSION;PROGRESSION;PROGRESSION;PROGRESSION;ADJUVANT;PROGRESSION;PROGRESSION	Not Applicable;Not Applicable;Not Applicable;Not Applicable;Not Applicable;Not Applicable;Not Applicable;Not Applicable	Not Available;Not Available;Not Available;Not Available;Not Available;Not Available;Not Available;Not Available	INTUM;PO;Not Available;PO;Not Available;PO;IV;Not Available	NO;NO;NO;NO;NO;NO;NO;NO	Chemotherapy;Chemotherapy;Chemotherapy;Chemotherapy;Chemotherapy;Chemotherapy;Chemotherapy;Chemotherapy	Not Available;Not Available;Not Available;Not Available;Not Available;Not Available;Not Available;Not Available	6;Not Available;Not Available;Not Available;Not Available;250;Not Available;Not Available	{Wafer};mg;Not Available;mg;Not Available;mg/day;Not Available;Not Available	Not Available;Not Available;Not Available;Not Available;Not Available;Not Available;Not Available;Not Available	2011;2011;2011;2011;2011;2011;2011;2011	Not Available	NOT HISPANIC OR LATINO	TCGA-06-0221-F22793	104ba243-8ce1-4ea2-8f2c-ccaf13aa8943	10	603	548	Not Available
TCGA-06-0238-01A-02R-1849-01	Tumor	TCGA-06-0238	7.94.0	Nationwide Children's Hospital	22	GBM	2FEC36C0-9CEF-4ADB-9DA7-7A922FBBF629	12	TCGA	2016	Not Available	TCGA-06-0238	eddbca7a-d668-4c5d-9843-340d7f18e30e	11	-17037	405	0	359																								Not Available	NOT HISPANIC OR LATINO	TCGA-06-0238-F22806	4e06fbe6-a0af-4dc6-80f1-cff628f2e525	11	405	359	Not Available
TCGA-06-0644-01A-02R-1849-01	Tumor	TCGA-06-0644	7.94.0	Nationwide Children's Hospital	22	GBM	EDF4E61A-5A64-4A03-9978-C8A87BF5EFD9	12	TCGA	2016	Not Available	TCGA-06-0644	652a39f0-c539-4303-bedc-f0d7f4669d9f	10	-26247		0	375	TCGA-06-0644-D20902;TCGA-06-0644-D20900;TCGA-06-0644-D20901;TCGA-06-0644-D20899	54567449-052e-4f32-8b76-8db401052ea0;78a90b97-d6ab-417c-b7c7-717626de2443;16f06a10-425f-43ac-bbf3-a335e697b5b9;fba0c9d9-1dd7-467b-b26b-59b031c4e296	Not Available;Not Available;Not Available;Not Available	5;5;5;5	319;263;333;65	288;106;96;23	Temozolomide;Irinotecan;Bevacizumab;Temozolomide	Not Available;Not Available;Not Available;Not Available	12;12;12;12	02;05;07;01	75;125;10;75	mg/m2;mg/m2;mg/kg;mg/m2	PROGRESSION;PROGRESSION;PROGRESSION;ADJUVANT	Not Applicable;Not Applicable;Not Applicable;Not Applicable	03;02;02;01	PO;IV;IV;PO	NO;NO;NO;NO	Chemotherapy;Chemotherapy;Targeted Molecular therapy;Chemotherapy	Not Available;Not Available;Not Available;Not Available	190;270;986;165	mg;mg;mg;mg	Not Available;Not Available;Not Available;Not Available	2011;2011;2011;2011	Not Available	NOT HISPANIC OR LATINO	TCGA-06-0644-F22853;TCGA-06-0644-F20896	a7818cf0-9f7f-40a3-a19e-4eba0fc3f1b6;d1b84b91-9ea4-49fc-96e7-64c3a81a0c96	10;5	384	375	Not Available;Not Available
TCGA-06-0645-01A-01R-1849-01	Tumor	TCGA-06-0645	7.94.0	Nationwide Children's Hospital	22	GBM	3E14F478-54B9-4A91-B5BF-983B925A4CC4	12	TCGA	2016	Not Available	TCGA-06-0645	878584ad-e6b6-493a-9f7f-3e284f5d9f68	9	-20449	175	0	98																								Not Available	NOT HISPANIC OR LATINO	TCGA-06-0645-F22855	dcfd823f-5b1e-4270-95c0-b6c7cad464e5	9	175	98	Not Available
TCGA-06-0646-01A-01R-1849-01	Tumor	TCGA-06-0646	7.94.0	Nationwide Children's Hospital	22	GBM	29640F5E-DFE8-410D-8DF9-1A92E351A210	12	TCGA	2016	Not Available	TCGA-06-0646	ea82c1da-eada-4108-80ec-77ce891d82a7	26	-22273	175	0	136																								Not Available	NOT HISPANIC OR LATINO	TCGA-06-0646-F22857	4e4652ce-ea38-4224-b999-79d1eea99b87	26	175	136	Not Available
TCGA-06-0649-01B-01R-1849-01	Tumor	TCGA-06-0649	8.95.0	Nationwide Children's Hospital	22	GBM	C1526D1B-1DAC-45E9-AD0C-1ED5D89AA734	12	TCGA	2016	Not Available	TCGA-06-0649	66f3c936-272e-4a1e-8567-f609af411329	8	-26796	64	0	62																								Not Available	NOT HISPANIC OR LATINO	TCGA-06-0649-F22861	bd0147c4-8bda-4407-9021-d854d4defb59	8	64	62	Not Available
TCGA-06-0675-11A-32R-A36H-07	Normal	TCGA-06-0675
TCGA-06-0678-11A-32R-A36H-07	Normal	TCGA-06-0678
TCGA-06-0680-11A-32R-A36H-07	Normal	TCGA-06-0680
TCGA-06-0681-11A-41R-A36H-07	Normal	TCGA-06-0681
TCGA-06-0686-01A-01R-1849-01	Tumor	TCGA-06-0686	8.95.0	Nationwide Children's Hospital	22	GBM	95498564-AD4B-4070-82FA-5299CBCBA972	12	TCGA	2016	Not Available	TCGA-06-0686	c931f3bd-74c5-4ebd-bc0f-c7c6becd25ab	8	-19503		0	286	TCGA-06-0686-D29189;TCGA-06-0686-D29191;TCGA-06-0686-D29193;TCGA-06-0686-D29584;TCGA-06-0686-D29192;TCGA-06-0686-D29195;TCGA-06-0686-D29190;TCGA-06-0686-D29194	0b50b8e4-9453-4696-ab1f-b15a0e823f83;4d293449-89f5-4713-849c-02cddd5a638b;5fc64962-89a0-4cf1-b052-27a029341a14;41250619-20ea-4425-a60b-8686a67cc422;414a05fe-a534-4db8-ab51-c5adcb8855bd;1956d556-0c14-441d-a02b-cec7dc3d8e7c;f00748c8-96be-4d2f-9bce-8641b9845e90;8629d509-03a5-4cf4-b835-6c6a189ccb08	Not Available;Not Available;Not Available;Not Available;Not Available;Not Available;Not Available;Not Available	30;30;30;30;30;30;30;30	66;66;370;60;279;412;127;412	29;25;309;25;175;412;95;384	Temozolomide;A4QN;Erlotinib (Tarceva);A4QN;AT 101;Bevacizumab;Temozolomide;Irintotecan	Not Available;Not Available;Not Available;Not Available;Not Available;Not Available;Not Available;Not Available	11;11;11;11;11;11;11;11	01;01;02;1;04;.5;02;1.5	75;150;150;750;20;10;150;125	mg/m2;mg/m2;mg/day;mg/m2;mg/day;mg/kg;mg/m2;mg/m2	ADJUVANT;ADJUVANT;PROGRESSION;ADJUVANT;PROGRESSION;PROGRESSION;ADJUVANT;PROGRESSION	Not Applicable;Not Applicable;Not Applicable;Not Applicable;Not Applicable;Not Applicable;Not Applicable;Not Applicable	01;01;03;01;02;04;01;04	PO;IV;PO;IV;PO;IV;PO;IV	NO;NO;NO;NO;NO;NO;NO;NO	Chemotherapy;Targeted Molecular therapy;Chemotherapy;Targeted Molecular therapy;Targeted Molecular therapy;Targeted Molecular therapy;Chemotherapy;Chemotherapy	Not Available;Not Available;Not Available;Not Available;Not Available;Not Available;Not Available;Not Available	185;1876;150;1875;20;1182;380;312	mg;mg;mg/day;mg;mg;mg;mg;mg	Not Available;Not Available;Not Available;Not Available;Not Available;Not Available;Not Available;Not Available	2011;2011;2011;2011;2011;2011;2011;2011	Not Available	NOT HISPANIC OR LATINO	TCGA-06-0686-F22863;TCGA-06-0686-F29187	d9673386-5cfa-4d87-88f6-d3fbb8c0881e;953815e4-ec1e-4681-b922-781be15eead9	8;25	432	286	Not Available;Not Available
TCGA-06-0743-01A-01R-1849-01	Tumor	TCGA-06-0743	8.95.0	Nationwide Children's Hospital	22	GBM	3E7D68D4-B196-4A8D-B2AD-5EC33939C9A4	12	TCGA	2016	Not Available	TCGA-06-0743	e2e83064-7d1c-4dd5-993f-cc7a5ee228ed	9	-25434		0	679	TCGA-06-0743-D29627;TCGA-06-0743-D29629;TCGA-06-0743-D29626;TCGA-06-0743-D29630;TCGA-06-0743-D29628	AD88E1C7-333D-49D9-9319-667019B65531;BBCFB707-0CFD-494F-8FD3-613C4BD6F2E3;103E8972-39DB-490E-B671-DEC694BF7EAC;5D6EE55D-C5BF-48B9-8314-F324646CF689;D7CE9ABA-4249-4F59-89DA-96E2EA24DBA2	Not Available;Not Available;Not Available;Not Available;Not Available	1;7;7;7;7	178;704;94;704;178	122;203;55;203;55	Temozolomode;Irinotecan;Temozolomide;Bevacizumab;Cilengitide	Not Available;Not Available;Not Available;Not Available;Not Available	12;12;12;12;12	2;16;1;16;2	150;125;75;10;500	mg/m2;mg/m2;mg/m2;mg/kg;Not Available	ADJUVANT;PROGRESSION;ADJUVANT;PROGRESSION;ADJUVANT	Not Applicable;Not Applicable;Not Applicable;Not Applicable;Not Applicable	1;2;1;2;1	PO;IV;PO;IV;IV	NO;NO;NO;NO;NO	Chemotherapy;Chemotherapy;Chemotherapy;Targeted Molecular therapy;Targeted Molecular therapy	Not Available;Not Available;Not Available;Not Available;Not Available	280;224;140;655;500	mg;mg;mg;mg;mg	Not Available;Not Available;Not Available;Not Available;Not Available	2011;2011;2011;2011;2011	Not Available	NOT HISPANIC OR LATINO	TCGA-06-0743-F22865;TCGA-06-0743-F29624	f6194903-20da-4f49-8fa1-83640d99d73b;549EE9D8-BEFE-4AEE-8F35-864E6B82EDF8	9;7	803	679	Not Available;Not Available
TCGA-06-0744-01A-01R-1849-01	Tumor	TCGA-06-0744	8.95.0	Nationwide Children's Hospital	22	GBM	58BFF470-4864-46F3-8590-59A7CCC75B82	12	TCGA	2016	Not Available	TCGA-06-0744	5613f5f6-086d-470b-8f77-6dcb7f8625b7	5	-24471		0	595	TCGA-06-0744-D20887;TCGA-06-0744-D20888	7eaf7f15-de91-43ef-877e-636b8b25abde;6f4317ca-0569-4558-aa12-06b0ed32a633	Not Available;Not Available	7;7	111;477	81;111	Temozolomide;Temozolomide	Not Available;Not Available	12;12	01;12	75;150	mg/m2;mg/m2	ADJUVANT;ADJUVANT	Not Applicable;Not Applicable	01;01	PO;PO	NO;NO	Chemotherapy;Chemotherapy	Not Available;Not Available	190;380	mg;mg	Not Available;Not Available	2011;2011	Not Available	NOT HISPANIC OR LATINO	TCGA-06-0744-F22867;TCGA-06-0744-F20885	c4237632-2984-4550-a861-30378118e207;43a76b4c-41ac-4c42-b40b-67e6ab343aa5	5;7	1426	595	Not Available;Not Available
TCGA-06-0745-01A-01R-1849-01	Tumor	TCGA-06-0745	8.95.0	Nationwide Children's Hospital	22	GBM	43C05C50-6A8F-4981-AD1B-8763FC30FDCB	12	TCGA	2016	Not Available	TCGA-06-0745	386b629e-fab1-4033-b088-45d6eeb4a13e	5	-21884	239	0	164																								Not Available	NOT HISPANIC OR LATINO	TCGA-06-0745-F22869	27dd3310-fc27-4496-af92-5b3a8f63a5b7	5	239	164	Not Available
TCGA-06-0747-01A-01R-1849-01	Tumor	TCGA-06-0747	8.95.0	Nationwide Children's Hospital	22	GBM	FFDCBA46-73E0-4433-A616-A5AA511CE769	12	TCGA	2016	Not Available	TCGA-06-0747	44ef426e-b67d-4b49-80a3-86681b9abf1a	5	-19657	82	0	82																								Not Available	NOT HISPANIC OR LATINO	TCGA-06-0747-F22871	34a825cd-b070-4f20-b8a8-e05f35a0d540	5	82	82	Not Available
TCGA-06-0749-01A-01R-1849-01	Tumor	TCGA-06-0749	8.95.0	Nationwide Children's Hospital	22	GBM	CFEC5C25-E0CF-4C4A-B2EC-B01F3AF841BF	12	TCGA	2016	Not Available	TCGA-06-0749	e921772f-f81a-49bc-b35e-3354c94447c0	8	-18571	82	0	66																								Not Available	NOT HISPANIC OR LATINO	TCGA-06-0749-F22873	e3a724cc-90c8-4010-aed0-2079a8b2bc7c	8	82	66	Not Available
TCGA-06-0750-01A-01R-1849-01	Tumor	TCGA-06-0750	8.95.0	Nationwide Children's Hospital	22	GBM	27A9450E-D81B-4DBD-A70D-822EC3A273F0	12	TCGA	2016	Not Available	TCGA-06-0750	0456a66b-c9b3-4eb1-9872-424a7ea712a2	8	-16018	28	0	28																								Not Available	NOT HISPANIC OR LATINO	TCGA-06-0750-F22875	2159b2be-2831-4e09-b948-b4635a88d739	8	28	28	Not Available
TCGA-06-0878-01A-01R-1849-01	Tumor	TCGA-06-0878	10.84.0	Nationwide Children's Hospital	22	GBM	7406D910-57BF-467B-835E-4A5224E812BC	12	TCGA	2016	Not Available	TCGA-06-0878	98e2f2ec-bdcd-490a-bf45-600e3b6c7491	25	-27319		0	218	TCGA-06-0878-D22890;TCGA-06-0878-D22891;TCGA-06-0878-D22889	c9366f9a-4f85-4709-a30b-2e0cfe441d2f;0a0e15d5-0189-4f13-83c8-b0297ac6bb24;4d9eb796-2e8e-4496-ad96-598bd3e582b5	Not Available;Not Available;Not Available	24;24;24	Not Available;Not Available;53	78;78;6	Irinotecan;Avastin;Temodar	Not Available;Not Available;Not Available	4;4;4	5;5;1	Not Available;Not Available;Not Available	mg;mg;mg	ADJUVANT;ADJUVANT;PROGRESSION	Not Applicable;Not Applicable;Not Applicable	Not Available;Not Available;Not Available	IV;IV;PO	YES;YES;Not Available	Chemotherapy;Chemotherapy;Chemotherapy	Not Available;Not Available;Not Available	242;811;145	mg;mg;mg	Not Available;Not Available;Not Available	2009;2009;2009	Not Available	NOT HISPANIC OR LATINO	TCGA-06-0878-F22888	a3ced03c-8e6c-457b-a516-b8555c99f414	25		218	Not Available
TCGA-06-0882-01A-01R-1849-01	Tumor	TCGA-06-0882	10.84.0	Nationwide Children's Hospital	22	GBM	793B8165-06F0-46D5-861E-1E6DA2D15EFE	12	TCGA	2016	Not Available	TCGA-06-0882	2188c194-dfe4-4471-9b8b-050db1a1062c	25	-11112		0	165	TCGA-06-0882-D22906;TCGA-06-0882-D31544;TCGA-06-0882-D31545;TCGA-06-0882-D31546;TCGA-06-0882-D31547;TCGA-06-0882-D31548;TCGA-06-0882-D31549;TCGA-06-0882-D31550	c148a012-035c-415b-9876-d06f4c2a3e99;49f8b1a7-7a00-4bc9-a834-2bba0bf9f46c;3eace622-2c0f-45e7-b568-568d417dab47;b5b214d2-392d-4eb2-865c-2db25ba7758a;90f14d54-76b2-477d-81f2-c1386e5f32c7;647fec73-d982-445b-ad58-467a46f415f4;ca648d90-6fc7-45c1-8105-4d0ef76a1c78;df428185-e857-4af1-b10a-57a40fe16297	Not Available;Not Available;Not Available;Not Available;Not Available;Not Available;Not Available;Not Available	24;5;5;5;5;5;5;5	Not Available;60;205;403;403;487;502;502	160;17;113;236;236;447;447;502	Temozolomide;Temozolomide;Temozolomide;Temozolomide;Bevacizumab;Irinotecan;Bevacizumab;Carboplatin	Not Available;Not Available;Not Available;Not Available;Not Available;Not Available;Not Available;Not Available	4;5;5;5;5;5;5;5	Not Available;Not Available;Not Available;Not Available;Not Available;Not Available;Not Available;Not Available	Not Available;Not Available;Not Available;Not Available;Not Available;Not Available;Not Available;Not Available	mg;Not Available;Not Available;Not Available;Not Available;Not Available;Not Available;Not Available	ADJUVANT;Not Available;Not Available;Not Available;Not Available;Not Available;Not Available;Not Available	Not Applicable;Not Applicable;Not Applicable;Not Applicable;Not Applicable;Not Applicable;Not Applicable;Not Applicable	Not Available;Not Available;Not Available;Not Available;Not Available;Not Available;Not Available;Not Available	PO;Not Available;Not Available;Not Available;Not Available;Not Available;Not Available;Not Available	YES;NO;NO;NO;NO;NO;NO;NO	Chemotherapy;Chemotherapy;Chemotherapy;Chemotherapy;Targeted Molecular therapy;Chemotherapy;Targeted Molecular therapy;Chemotherapy	Not Available;Not Available;Not Available;Not Available;Not Available;Not Available;Not Available;Not Available	300;Not Available;Not Available;Not Available;Not Available;Not Available;Not Available;Not Available	mg;Not Available;Not Available;Not Available;Not Available;Not Available;Not Available;Not Available	Not Available;NO;NO;NO;NO;NO;NO;NO	2009;2012;2012;2012;2012;2012;2012;2012	Not Available	NOT HISPANIC OR LATINO	TCGA-06-0882-F22905;TCGA-06-0882-F31551	6ad683f3-c3ea-49c9-b054-62bf37f4805d;4d08fd96-11f7-4375-91dc-699a1c618aaf	25;8	632	165	Not Available;Not Available
TCGA-06-1804-01A-01R-1849-01	Tumor	TCGA-06-1804	111.64.0	Nationwide Children's Hospital	22	GBM	8B5A829C-0C6E-4970-9E50-D15528A82E4A	12	TCGA	2016	Not Available	TCGA-06-1804	9348e446-0e43-4210-b07e-c534980cbf62	26	-29802	414	0	414																								Not Available	NOT HISPANIC OR LATINO	TCGA-06-1804-F23101	0e063220-42b9-48d6-8341-0f36c8651eab	26	414	414	Not Available
TCGA-06-2557-01A-01R-1849-01	Tumor	TCGA-06-2557	26.75.0	Nationwide Children's Hospital	22	GBM	F2CF8B19-3E16-488C-8EE7-F2CD19BA0AAD	12	TCGA	2016	Not Available	TCGA-06-2557	6c28f086-6a25-40b6-93eb-bba0014acda6	22	-27980	33	0	33																								Not Available	NOT HISPANIC OR LATINO	TCGA-06-2557-F22937	291a27ba-1642-4cc7-bd60-6cd6e69ced13	22	33	33	Not Available
TCGA-06-2558-01A-01R-1849-01	Tumor	TCGA-06-2558	26.75.0	Nationwide Children's Hospital	22	GBM	02A74BC1-8E15-4EA5-877B-36937064DBAF	12	TCGA	2016	Not Available	TCGA-06-2558	cf286533-5c8a-40f3-9c69-f46264c7893b	22	-27511	380	0	23																								Not Available	NOT HISPANIC OR LATINO	TCGA-06-2558-F22939	ba2e6fa4-8152-483e-8240-b72c7c9dfc18	22	380	23	Not Available
TCGA-06-2559-01A-01R-1849-01	Tumor	TCGA-06-2559	26.75.0	Nationwide Children's Hospital	22	GBM	87AD50C0-9727-4B40-820B-036BED36740A	12	TCGA	2016	Not Available	TCGA-06-2559	ca893d12-3d6c-4e6f-b0e7-7f4eb8bb724b	22	-30580	150	0	150	TCGA-06-2559-D22943	875b5e0b-0c54-402a-bde2-47a631fbd183	Not Available	22	49	28	Temodar	Not Available	3	01	Not Available	mg	ADJUVANT	Not Applicable	Not Available	PO	NO	Chemotherapy	Not Available	100	mg	Not Available	2010	Not Available	NOT HISPANIC OR LATINO	TCGA-06-2559-F22942	f3b717af-d4dc-4951-abf8-bcb0330f000e	22	150	150	Not Available
TCGA-06-2561-01A-02R-1849-01	Tumor	TCGA-06-2561	26.75.0	Nationwide Children's Hospital	22	GBM	98481947-9FE9-40DE-91E7-1FC5FF0D42B7	12	TCGA	2016	Not Available	TCGA-06-2561	d6a48eb1-7c20-4ae3-ae35-b6b641238ef1	22	-19505		0	282	TCGA-06-2561-D22949;TCGA-06-2561-D22950;TCGA-06-2561-D22948;TCGA-06-2561-D22947;TCGA-06-2561-D29205;TCGA-06-2561-D29203;TCGA-06-2561-D29206;TCGA-06-2561-D29204	2cb1d8cb-95b3-48cb-bf24-e247bcae5e94;4edf1eeb-81cf-4809-a442-7bfb25e878e5;b4950ded-4dff-4228-932c-815b0cf3227a;c90186ba-0519-4247-a0f3-225615f2c767;3dedc777-8676-47ae-aa69-498054d7e8e6;6608dbbd-2941-44f1-9353-f69b7e3424eb;fe6e2b3e-60bf-4993-b04d-b70e8d33ac52;a0572472-f1a3-42af-b761-e8801d72d227	Not Available;Not Available;Not Available;Not Available;Not Available;Not Available;Not Available;Not Available	22;22;22;22;8;8;8;8	63;148;Not Available;Not Available;471;325;492;492	21;119;171;171;348;171;478;171	Temodar;XL 184;Avastin;irinotecan;Temozlomide;Irinotecan;Carboplatin;Bevacizumab	Not Available;Not Available;Not Available;Not Available;Not Available;Not Available;Not Available;Not Available	3;3;3;3;2;2;2;2	01;02;Not Available;Not Available;03;05;01;09	75;Not Available;6;125;25;125;6;10	mg;mg;mg;mg;mg/m2;mg/m2;AUC;mg/kg	ADJUVANT;PROGRESSION;PROGRESSION;PROGRESSION;PROGRESSION;PROGRESSION;PROGRESSION;PROGRESSION	Not Applicable;Not Applicable;Not Applicable;Not Applicable;Not Applicable;Not Applicable;Not Applicable;Not Applicable	Not Available;Not Available;Not Available;Not Available;04;03;05;03	PO;PO;IV;IV;PO;IV;IV;IV	NO;NO;YES;YES;NO;NO;NO;NO	Chemotherapy;Chemotherapy;Chemotherapy;Chemotherapy;Chemotherapy;Chemotherapy;Chemotherapy;Targeted Molecular therapy	Not Available;Not Available;Not Available;Not Available;Not Available;Not Available;Not Available;Not Available	120;125;618;201.25;140;201.25;571;618	mg;mg;mg;mg;mg;mg;mg;mg	Not Available;Not Available;Not Available;Not Available;Not Available;Not Available;Not Available;Not Available	2010;2010;2010;2010;2012;2012;2012;2012	Not Available	NOT HISPANIC OR LATINO	TCGA-06-2561-F22946;TCGA-06-2561-F29202	92dc4a75-1f70-4fda-86bb-67ac93313e6d;6d6e8d2d-435d-47dc-919b-495ea13441f5	22;8	537	282	Not Available;Not Available
TCGA-06-2562-01A-01R-1849-01	Tumor	TCGA-06-2562	26.75.0	Nationwide Children's Hospital	22	GBM	2D37D83B-4662-4FB1-9917-4557D3EFADF3	12	TCGA	2016	Not Available	TCGA-06-2562	e3251837-f6f3-4dad-856f-108e20d03dad	22	-29753		0	86	TCGA-06-2562-D22954	c28c63e3-e7c6-4ea9-818d-c0313e21b830	Not Available	22	37	26	Temodar	Not Available	3	01	75	mg	ADJUVANT	Not Applicable	Not Available	PO	NO	Chemotherapy	Not Available	140	mg	Not Available	2010	Not Available	NOT HISPANIC OR LATINO	TCGA-06-2562-F22953;TCGA-06-2562-F29196	5093e2da-0b78-448b-acf0-a0dcf5dac7d7;7f5e0d4a-28a0-41ea-bfaa-439c3c9cbde2	22;8	382	86	Not Available;Not Available
TCGA-06-2563-01A-01R-1849-01	Tumor	TCGA-06-2563	26.75.0	Nationwide Children's Hospital	22	GBM	1B0731DE-0202-4932-AC4D-9E35F4FFB7AD	12	TCGA	2016	Not Available	TCGA-06-2563	ba383ea6-c885-49f0-bddc-e00be0230a6b	22	-26643		0	259	TCGA-06-2563-D22958;TCGA-06-2563-D29201;TCGA-06-2563-D29200	7b5ee14d-cec5-4300-9d8d-9354ec8fb1e5;79ad5fa0-76fe-4300-ae8f-d1e01d8acd6d;abb35d1b-d581-41b1-8453-6ddb14b1f836	Not Available;Not Available;Not Available	22;8;8	57;Not Available;931	27;934;885	Temodar;Bevacizumab;R04929097	Not Available;Not Available;Not Available	3;2;2	01;Not Available;02	75;10;20	mg;mg/kg;mg/day	ADJUVANT;PROGRESSION;PROGRESSION	Not Applicable;Not Applicable;Not Applicable	Not Available;03;02	PO;IV;PO	NO;YES;NO	Chemotherapy;Targeted Molecular therapy;Targeted Molecular therapy	Not Available;Not Available;Not Available	120;549;20	mg;mg;mg/day	Not Available;Not Available;Not Available	2010;2012;2012	Not Available	NOT HISPANIC OR LATINO	TCGA-06-2563-F22957;TCGA-06-2563-F29198	699472ad-4534-4038-bee2-9f72e9e854b8;5f929d7b-6deb-405d-9805-3086323d95f5	22;8		932	Not Available;Not Available
TCGA-06-2564-01A-01R-1849-01	Tumor	TCGA-06-2564	26.75.0	Nationwide Children's Hospital	22	GBM	A85441C5-852A-46E0-9651-0ADE35E9354B	12	TCGA	2016	Not Available	TCGA-06-2564	8ff9f921-f9e9-41c1-a5d4-891fd4cfe979	22	-18435		0	181	TCGA-06-2564-D22962	6df7a740-06de-41da-8266-fccdae5abcae	Not Available	22	Not Available	Not Available	Temodar	Not Available	3	Not Available	Not Available	Not Available	ADJUVANT	Not Applicable	Not Available	PO	Not Available	Chemotherapy	Not Available	Not Available	Not Available	Not Available	2010	Not Available	NOT HISPANIC OR LATINO	TCGA-06-2564-F22961	a205e6ef-0fe3-47a0-9c55-508cf3c7afbe	22		181	Not Available
TCGA-06-2565-01A-01R-1849-01	Tumor	TCGA-06-2565	26.75.0	Nationwide Children's Hospital	22	GBM	AE2AD7C5-315D-45FB-B7DD-E320FE114EA8	12	TCGA	2016	Not Available	TCGA-06-2565	c7b4fd72-b45d-4524-8424-983120abfec0	22	-21559		0	207	TCGA-06-2565-D22969;TCGA-06-2565-D22967;TCGA-06-2565-D22966;TCGA-06-2565-D22968;TCGA-06-2565-D31563;TCGA-06-2565-D31564;TCGA-06-2565-D31565	d5c1ed8f-9567-4e98-88b3-4e9f3a22e5db;f58c8193-3ed5-4a87-a541-eb829d54f85a;e48425a3-a5d5-4019-afee-6c0e744078a8;10d32403-03ee-4362-8f7c-8626a6a7e6c1;a4b1ad42-b84c-47c9-99b0-4c56f2df14f6;2e01c6b1-63b3-4c84-b894-d4db2781690b;e5b1838d-a169-4197-8181-0a69dbc761ad	Not Available;Not Available;Not Available;Not Available;Not Available;Not Available;Not Available	22;22;22;22;6;6;6	Not Available;151;63;151;406;350;455	193;90;16;123;193;319;363	Avastin;Temodar;Temodar;XL 184;Bevacizumab;Carboplatin;Temozolomide	Not Available;Not Available;Not Available;Not Available;Not Available;Not Available;Not Available	3;3;3;3;5;5;5	Not Available;02;01;01;Not Available;Not Available;Not Available	10;200;75;75;Not Available;Not Available;Not Available	mg;mg;mg;mg;Not Available;Not Available;Not Available	PROGRESSION;ADJUVANT;ADJUVANT;ADJUVANT;Not Available;Not Available;Not Available	Not Applicable;Not Applicable;Not Applicable;Not Applicable;Not Applicable;Not Applicable;Not Applicable	Not Available;Not Available;Not Available;Not Available;Not Available;Not Available;Not Available	IV;PO;PO;PO;Not Available;Not Available;Not Available	YES;NO;NO;NO;NO;NO;NO	Chemotherapy;Chemotherapy;Chemotherapy;Chemotherapy;Targeted Molecular therapy;Chemotherapy;Chemotherapy	Not Available;Not Available;Not Available;Not Available;Not Available;Not Available;Not Available	550;320;75;75;Not Available;Not Available;Not Available	mg;mg;mg;mg;Not Available;Not Available;Not Available	Not Available;Not Available;Not Available;Not Available;NO;NO;NO	2010;2010;2010;2010;2012;2012;2012	Not Available	NOT HISPANIC OR LATINO	TCGA-06-2565-F22965;TCGA-06-2565-F31566	ef21a9d3-f813-4af3-b296-c1323093ab14;7dd1a676-49b1-4ab7-8e8c-d4aff9afbdad	22;8	506	207	Not Available;Not Available
TCGA-06-2567-01A-01R-1849-01	Tumor	TCGA-06-2567	26.75.0	Nationwide Children's Hospital	22	GBM	9FA49490-A819-4A85-BC5D-B1E0D0839395	12	TCGA	2016	Not Available	TCGA-06-2567	55a063b0-98ad-4700-b3ce-61bfe364fec8	22	-23759	133	0	133	TCGA-06-2567-D22981	1b774ed0-21bc-4bfa-a573-0722f95fc018	Not Available	22	Not Available	Not Available	Temodar	Not Available	3	01	Not Available	Not Available	ADJUVANT	Not Applicable	Not Available	PO	Not Available	Chemotherapy	Not Available	Not Available	Not Available	Not Available	2010	Not Available	NOT HISPANIC OR LATINO	TCGA-06-2567-F22980	9eee4995-dab0-46c1-84f5-f39fc7f37969	22	133	133	Not Available
TCGA-06-2569-01A-01R-1849-01	Tumor	TCGA-06-2569	26.75.0	Nationwide Children's Hospital	22	GBM	09C864F2-B35C-4817-A927-B89A03C00049	12	TCGA	2016	Not Available	TCGA-06-2569	620282f9-f932-4335-9c7d-ece53dcaf7a1	22	-8922		0	13																								Not Available	NOT HISPANIC OR LATINO	TCGA-06-2569-F22984	09d265c8-dd6a-4c84-a166-0a613921c4bc	22		13	Not Available
TCGA-06-2570-01A-01R-1849-01	Tumor	TCGA-06-2570	26.75.0	Nationwide Children's Hospital	22	GBM	B0C3FE20-6C13-48C0-83BA-C86C160591EB	12	TCGA	2016	Not Available	TCGA-06-2570	b37d944c-c65c-46d6-bb8b-3eb37cb85b68	22	-7936		0	285	TCGA-06-2570-D22987;TCGA-06-2570-D22988	f04d7f91-f0a4-4e19-ae6b-64921ba92f4d;fd6c8e61-af72-44cf-92f6-a18c9599ffe2	Not Available;Not Available	22;22	61;402	19;80	Temodar;Temodar	Not Available;Not Available	3;3	01;12	75;200	mg;mg	ADJUVANT;ADJUVANT	Not Applicable;Not Applicable	Not Available;Not Available	PO;PO	NO;NO	Chemotherapy;Chemotherapy	Not Available;Not Available	130;350	mg;mg	Not Available;Not Available	2010;2010	Not Available	NOT HISPANIC OR LATINO	TCGA-06-2570-F22986;TCGA-06-2570-F29197	d137aaef-9ca9-433e-915d-522449e46c91;dd992408-71e9-41b5-9a9e-b9a1d43d0585	22;8		958	Not Available;0
TCGA-06-5408-01A-01R-1849-01	Tumor	TCGA-06-5408	111.64.0	Nationwide Children's Hospital	22	GBM	1F1C264E-9A37-4CB2-8DC7-4C43ED5A119F	12	TCGA	2016	Not Available	TCGA-06-5408	af055b98-be6a-4012-ac64-f1b6539b23d0	24	-20063	357	0	342	TCGA-06-5408-D22993;TCGA-06-5408-D22992;TCGA-06-5408-D22994	228c59b5-422c-49ff-9c76-e2602ed8c826;57fd409d-ad1e-4663-b014-251d1a846aad;cbb7ba69-3e48-4785-9dfb-ed5a81a0623a	Not Available;Not Available;Not Available	24;24;24	154;154;337	95;95;154	BS1-201;Temozolomide;Avastin	Not Available;Not Available;Not Available	1;1;1	02;2;Not Available	9.5;200;10	mg;mg/dL;mg	ADJUVANT;ADJUVANT;PROGRESSION	Not Applicable;Not Applicable;Not Applicable	Not Available;Not Available;Not Available	IV;PO;IV	NO;NO;NO	Chemotherapy;Chemotherapy;Targeted Molecular therapy	Not Available;Not Available;Not Available	652;360;680	mg;mg/dL;mg	Not Available;Not Available;Not Available	2011;2011;2011	Not Available	NOT HISPANIC OR LATINO	TCGA-06-5408-F22991	54fa3d91-db04-45a9-adf5-758fe6c0e009	24	357	342	Not Available
TCGA-06-5410-01A-01R-1849-01	Tumor	TCGA-06-5410	111.64.0	Nationwide Children's Hospital	22	GBM	868DB7E4-E8F7-4A5A-85E5-F8EDD9F9B58F	12	TCGA	2016	Not Available	TCGA-06-5410	884f867b-4a8b-4b67-8fe4-ab3f068be84e	25	-26395	108	0	108																								Not Available	NOT HISPANIC OR LATINO	TCGA-06-5410-F22997	5f781663-d2ba-4d41-b378-d8c565d01383	25	108	108	Not Available
TCGA-06-5411-01A-01R-1849-01	Tumor	TCGA-06-5411	111.64.0	Nationwide Children's Hospital	22	GBM	78E8C2F7-0FA0-44BC-92B7-F45A8FC4B06D	12	TCGA	2016	Not Available	TCGA-06-5411	3f960d3b-a58c-43d0-a8a4-f3555b399c9d	25	-18832	254	0	254	TCGA-06-5411-D23001;TCGA-06-5411-D23000	61a2676a-391f-4b71-9868-c7e6b128f8df;ddbaa653-98e3-4e61-9bf8-40008626d52a	Not Available;Not Available	25;25	235;218	213;96	Avastin;Temozolomide	Not Available;Not Available	1;1	Not Available;4	10;200	mg;mg/m2	PROGRESSION;ADJUVANT	Not Applicable;Not Applicable	Not Available;Not Available	IV;PO	NO;NO	Targeted Molecular therapy;Chemotherapy	Not Available;Not Available	726;300	mg;mg/m2	Not Available;Not Available	2011;2011	Not Available	NOT HISPANIC OR LATINO	TCGA-06-5411-F22999	81836fd1-29dd-4107-ae20-e58251ac6521	25	254	254	Not Available
TCGA-06-5412-01A-01R-1849-01	Tumor	TCGA-06-5412	111.64.0	Nationwide Children's Hospital	22	GBM	7A2969FA-F6B8-4FD3-89AD-A862F882D417	12	TCGA	2016	Not Available	TCGA-06-5412	e6e2d4c3-d37c-4de3-ac68-b301800770f0	25	-28762	138	0	138	TCGA-06-5412-D23006;TCGA-06-5412-D23007	02a5f80e-d605-4bef-8a1e-04d431f20d4f;3f2c87d3-aae6-42f7-98e5-19c3fc8a4aa2	Not Available;Not Available	25;25	71;23	71;14	Temozolomide;ABTC 0603 Hydroxychloroquine	Not Available;Not Available	1;1	1;.5	200;Not Available	mg/m2;Not Available	ADJUVANT;ADJUVANT	Not Applicable;Not Applicable	Not Available;Not Available	PO;PO	NO;NO	Chemotherapy;Chemotherapy	Not Available;Not Available	300;Not Available	mg/m2;Not Available	Not Available;Not Available	2011;2011	Not Available	NOT HISPANIC OR LATINO	TCGA-06-5412-F23005	f7ed6687-af7a-48e6-9d13-96e22eec4362	25	138	138	Not Available
TCGA-06-5413-01A-01R-1849-01	Tumor	TCGA-06-5413	111.64.0	Nationwide Children's Hospital	22	GBM	228AA30E-0093-4F54-9D7B-6520EF1F4D76	12	TCGA	2016	Not Available	TCGA-06-5413	8d2e88d9-d8d0-4c42-8aa2-205a788dea58	25	-24477		0	268	TCGA-06-5413-D23011;TCGA-06-5413-D23012	7ba339b8-b9a5-4924-8dd0-493ffa511e05;3460ec2c-e614-4ead-bb06-e228d250d68f	Not Available;Not Available	25;25	179;Not Available	87;261	Temozolomide;Avastin	Not Available;Not Available	1;1	3;Not Available	200;10	mg;mg	ADJUVANT;PROGRESSION	Not Applicable;Not Applicable	Not Available;Not Available	PO;IV	NO;YES	Chemotherapy;Targeted Molecular therapy	Not Available;Not Available	340;1059	mg;mg	Not Available;Not Available	2011;2011	Not Available	NOT HISPANIC OR LATINO	TCGA-06-5413-F23010	f7c01d5c-9194-4352-aebd-d0778804f335	25		268	Not Available
TCGA-06-5414-01A-01R-1849-01	Tumor	TCGA-06-5414	79.66.0	Nationwide Children's Hospital	22	GBM	FC23FA16-7C0F-4E6C-8251-C2CB52B0A3C4	12	TCGA	2016	Not Available	TCGA-06-5414	7a650a2c-bc3f-4e0c-820e-4f492977107b	24	-22527		0	273	TCGA-06-5414-D23017;TCGA-06-5414-D23016	0e1b1ad3-17b4-404e-a1d8-c6b6af4cb2b5;e4ccdd13-07ac-4cb0-abbf-9fdf2e477f70	Not Available;Not Available	24;24	124;112	41;41	Hydrochoroquine;Temozolomide	Not Available;Not Available	1;1	3;3	600;160	mg;mg	ADJUVANT;ADJUVANT	Not Applicable;Not Applicable	Not Available;Not Available	PO;PO	NO;NO	Chemotherapy;Chemotherapy	Not Available;Not Available	600;160	mg;mg	Not Available;Not Available	2011;2011	Not Available	NOT HISPANIC OR LATINO	TCGA-06-5414-F23015	c453dbb8-1bb2-47f0-a023-bd770de018b3	24		273	Not Available
TCGA-06-5416-01A-01R-1849-01	Tumor	TCGA-06-5416	79.66.0	Nationwide Children's Hospital	22	GBM	9BB14A30-BBC3-415A-9CA5-79D0612F31A3	12	TCGA	2016	Not Available	TCGA-06-5416	3a3fc890-1985-4353-861b-dc3abfb364b1	24	-8533		0	204	TCGA-06-5416-D23025	9afa5606-b833-4684-b041-dec26ec7da42	Not Available	24	Not Available	99	Temozolomide	Not Available	1	Not Available	150	mg/m2	ADJUVANT	Not Applicable	Not Available	PO	YES	Chemotherapy	Not Available	250	mg/m2	Not Available	2011	Not Available	NOT HISPANIC OR LATINO	TCGA-06-5416-F23024	9e0610cf-2745-40f5-8121-e4944fe08566	24		204	Not Available
TCGA-06-5417-01A-01R-1849-01	Tumor	TCGA-06-5417	79.66.0	Nationwide Children's Hospital	22	GBM	F82EA870-A140-450C-B374-8E5875E8DDB6	12	TCGA	2016	Not Available	TCGA-06-5417	74ce7e7f-e214-4b6e-8551-114a153ab7fb	24	-16572		0	155	TCGA-06-5417-D23029	3affe5b2-9773-4dd5-903b-728c81a3c861	Not Available	24	Not Available	71	Temodar	Not Available	1	Not Available	150	mg	ADJUVANT	Not Applicable	Not Available	PO	YES	Chemotherapy	Not Available	225	mg	Not Available	2011	Not Available	NOT HISPANIC OR LATINO	TCGA-06-5417-F23028	e9513fff-7973-4667-8d23-6db6c3dd0836	24		155	Not Available
TCGA-06-5418-01A-01R-1849-01	Tumor	TCGA-06-5418	79.66.0	Nationwide Children's Hospital	22	GBM	EF748D39-4F8B-4709-B24F-FC7A5267A23F	12	TCGA	2016	Not Available	TCGA-06-5418	51c3409d-5df7-4720-83db-0e6de065f82c	31	-27584	83	0	83																								Not Available	NOT HISPANIC OR LATINO	TCGA-06-5418-F23032	d59978ec-2504-4067-9b6b-3b273e09690c	31	83	83	Not Available
TCGA-06-5856-01A-01R-1849-01	Tumor	TCGA-06-5856	111.64.0	Nationwide Children's Hospital	22	GBM	9690C7F8-9A90-4566-AC4E-DE6733617AFB	12	TCGA	2016	Not Available	TCGA-06-5856	f4fe7c02-be19-4929-8638-960e5776494c	9	-21232	114	0	114																								Not Available	NOT HISPANIC OR LATINO	TCGA-06-5856-F23034	d8d42ac3-eefe-4aa5-ae75-3e76177e0900	9	114	114	Not Available
TCGA-06-5858-01A-01R-1849-01	Tumor	TCGA-06-5858	111.64.0	Nationwide Children's Hospital	22	GBM	3991803C-9C8F-4645-B8FF-B135EE7FADDB	12	TCGA	2016	Not Available	TCGA-06-5858	d1547b99-3c96-4c62-8261-5111bcf860a9	8	-16662		0	187	TCGA-06-5858-D23039;TCGA-06-5858-D23040;TCGA-06-5858-D23037;TCGA-06-5858-D23038	94e29e0f-1c03-4459-bcae-bec3209aad09;c30fdc4c-e126-4181-8c37-6a74ef489c22;c2af3ffb-5509-46bd-a86d-4132da6bf69a;521e04cd-cb47-427d-a684-0924d4569fcd	Not Available;Not Available;Not Available;Not Available	8;8;8;8	Not Available;Not Available;68;88	196;196;25;88	Carboplatin;Bevacizumab;Temozolomide;ABT-888 Parp Inhibitor	Not Available;Not Available;Not Available;Not Available	8;8;8;8	Not Available;Not Available;1;01	3;10;75;10	mg;mg;mg;mg	PROGRESSION;PROGRESSION;ADJUVANT;ADJUVANT	Not Applicable;Not Applicable;Not Applicable;Not Applicable	Not Available;Not Available;Not Available;Not Available	IV;IV;PO;PO	YES;YES;NO;NO	Chemotherapy;Targeted Molecular therapy;Chemotherapy;Chemotherapy	Not Available;Not Available;Not Available;Not Available	274;1014;150;20	mg;mg;mg;mg	Not Available;Not Available;Not Available;Not Available	2011;2011;2011;2011	0	NOT HISPANIC OR LATINO	TCGA-06-5858-F23036	96eedef9-720a-4d6a-b419-20240e93d8e4	8		187	0
TCGA-06-5859-01A-01R-1849-01	Tumor	TCGA-06-5859	111.64.0	Nationwide Children's Hospital	22	GBM	1ED5CA77-9A29-46F0-BC23-5E464299BE79	12	TCGA	2016	Not Available	TCGA-06-5859	4644a15f-3115-4f27-86b2-b092419431e1	9	-23211		0	139	TCGA-06-5859-D23045;TCGA-06-5859-D23044	50eed09d-5f8f-48fc-8287-805636d80042;6b3c9af3-fcc0-4323-88a2-072b0c939a6c	Not Available;Not Available	9;9	Not Available;42	70;13	Temozolomide;Temozolomide	Not Available;Not Available	8;8	Not Available;01	200;75	mg;mg	ADJUVANT;ADJUVANT	Not Applicable;Not Applicable	Not Available;Not Available	PO;PO	YES;NO	Chemotherapy;Chemotherapy	Not Available;Not Available	460;180	mg;mg	Not Available;Not Available	2011;2011	Not Available	NOT HISPANIC OR LATINO	TCGA-06-5859-F23043	be6e1617-31d5-438b-a549-6b5437725e33	9		139	Not Available
TCGA-06-AABW-11A-31R-A36H-07	Normal	TCGA-06-AABW
TCGA-08-0386-01A-01R-1849-01	Tumor	TCGA-08-0386	7.94.0	Nationwide Children's Hospital	22	GBM	D6CD9746-7D0E-496F-9326-E984A74BD64C	12	TCGA	2016	Not Available	TCGA-08-0386	314d9188-c8fd-43fc-905d-b6889de542c8	18	-27053	548	0	478	TCGA-08-0386-D23270;TCGA-08-0386-D23266;TCGA-08-0386-D23269;TCGA-08-0386-D23267;TCGA-08-0386-D23268	d9b30b36-dbe1-4435-9c5a-9dacc057c6dd;7f467abb-da6c-40e5-a568-6f431c158c83;f620fa22-6a39-4f18-abf0-31b11375c701;9d26e686-131c-42b6-ab3e-4d93cf188229;668dac3e-01d7-4e1a-8822-919990ff0b0f	Not Available;Not Available;Not Available;Not Available;Not Available	26;26;26;26;24	106;76;76;427;125	94;29;29;95;113	Tarceva;Temodar;Tarceva;Temodar;HSPPC-96 Vaccine	Not Available;Not Available;Not Available;Not Available;Not Available	3;3;3;3;4	Not Available;1;Not Available;11;Not Available	Not Available;Not Available;Not Available;Not Available;Not Available	mg/day;mg/m2/day;mg/day;Not Available;mg	ADJUVANT;ADJUVANT;ADJUVANT;ADJUVANT;PROGRESSION	Not Applicable;Not Applicable;Not Applicable;Not Applicable;Not Applicable	Not Available;Not Available;Not Available;Not Available;Not Available	Not Available;PO;Not Available;PO;Not Available	NO;NO;NO;NO;NO	Targeted Molecular therapy;Chemotherapy;Targeted Molecular therapy;Chemotherapy;Immunotherapy	Not Available;Not Available;Not Available;Not Available;Not Available	200;75;200;Not Available;0.4	mg/day;mg/m2/day;mg/day;Not Available;mg	Not Available;Not Available;Not Available;Not Available;Not Available	2009;2009;2009;2009;2009	Not Available	NOT HISPANIC OR LATINO	TCGA-08-0386-F23265	fd753ba6-50d5-450e-b26a-212e5b5e6335	18	548	478	Not Available
TCGA-12-0616-01A-01R-1849-01	Tumor	TCGA-12-0616	7.94.0	Nationwide Children's Hospital	22	GBM	8206C335-55ED-490D-BFC2-413D3FD090F9	12	TCGA	2016	Not Available	TCGA-12-0616	edcfac32-adb4-4fe7-86a0-309d3c6430e5	12	-13451	448	0	439	TCGA-12-0616-D23463;TCGA-12-0616-D23469;TCGA-12-0616-D23462;TCGA-12-0616-D23468;TCGA-12-0616-D23467;TCGA-12-0616-D23464;TCGA-12-0616-D23466;TCGA-12-0616-D23465	20cdff4b-2072-4629-b3e9-444c7c37f6a8;17f27132-83fb-4825-8002-27cb5a843d24;5c7b6bc7-c0fe-45da-aa96-54bbe7e105c2;62e266bb-9683-49f3-b4cf-cfae84421be5;1fb698c8-dfdb-4a63-8150-bba466ed72c4;e1cbbbf7-ee6a-4d6b-ab2d-625738905bce;2fe8013b-55c0-4817-a832-628f5eb96d5b;04a3ed4c-d254-4846-8eb5-032b75040d66	Not Available;Not Available;Not Available;Not Available;Not Available;Not Available;Not Available;Not Available	26;26;26;26;26;24;24;24	433;433;348;433;348;75;407;259	407;407;260;407;260;29;362;106	Hydroxyurea;Rad001;CPT-11;Gleevac;Avastin;Temozolamide;Temozolomide;Temozolamide	Not Available;Not Available;Not Available;Not Available;Not Available;Not Available;Not Available;Not Available	3;3;3;3;3;4;4;4	2;Not Available;2;Not Available;Not Available;1;2;4	Not Available;Not Available;Not Available;Not Available;Not Available;Not Available;Not Available;Not Available	mg;mg;mg/m2;mg;mg/kg;mg/m2;mg/m2;mg/m2	PROGRESSION;PROGRESSION;ADJUVANT;PROGRESSION;ADJUVANT;ADJUVANT;ADJUVANT;ADJUVANT	Not Applicable;Not Applicable;Not Applicable;Not Applicable;Not Applicable;Not Applicable;Not Applicable;Not Applicable	Not Available;Not Available;Not Available;Not Available;Not Available;Not Available;Not Available;Not Available	PO;Not Available;IV;Not Available;Not Available;PO;PO;PO	NO;NO;NO;NO;NO;NO;NO;NO	Chemotherapy;Targeted Molecular therapy;Chemotherapy;Targeted Molecular therapy;Targeted Molecular therapy;Chemotherapy;Chemotherapy;Chemotherapy	Not Available;Not Available;Not Available;Not Available;Not Available;Not Available;Not Available;Not Available	1000;2.5;340;700;10;75;200;200	mg;mg;mg/m2;mg;mg/kg;mg/m2;mg/m2;mg/m2	Not Available;Not Available;Not Available;Not Available;Not Available;Not Available;Not Available;Not Available	2009;2009;2009;2009;2009;2009;2009;2009	Not Available	NOT HISPANIC OR LATINO	TCGA-12-0616-F23461	eab68bdd-1008-42e4-a984-9243bb5244f6	12	448	439	Not Available
TCGA-12-0618-01A-01R-1849-01	Tumor	TCGA-12-0618	7.94.0	Nationwide Children's Hospital	22	GBM	83C6C74F-9547-4D6C-BA8B-EA9A96F79CFD	12	TCGA	2016	Not Available	TCGA-12-0618	f7ba48c8-46cf-40a9-8826-7e1f67d57171	23	-18071	395	0	50	TCGA-12-0618-D23473;TCGA-12-0618-D23474	ef68904b-ae04-4e6b-a596-941492bbb53d;444f1329-bd6b-4f79-a3e2-6318c1e54ccf	Not Available;Not Available	24;24	0;65	0;9	Gliadel wafers;Temodar	Not Available;Not Available	4;4	01;02	Not Available;Not Available	{Wafer};mg/m2	ADJUVANT;ADJUVANT	Not Applicable;Not Applicable	Not Available;Not Available	INTUM;PO	Not Available;Not Available	Chemotherapy;Chemotherapy	Not Available;Not Available	8;150	{Wafer};mg/m2	Not Available;Not Available	2009;2009	Not Available	NOT HISPANIC OR LATINO	TCGA-12-0618-F23472	d7529af6-e83d-4b71-96d2-3d539a3bfaf1	23	395	50	Not Available
TCGA-12-0619-01A-01R-1849-01	Tumor	TCGA-12-0619	7.94.0	Nationwide Children's Hospital	22	GBM	74B0CF3A-ABAB-439E-B3EF-29C0EB437BC8	12	TCGA	2016	Not Available	TCGA-12-0619	0389b35b-651b-4776-b12a-d315a100f47c	19	-21920	1062	0	316	TCGA-12-0619-D23481;TCGA-12-0619-D23483;TCGA-12-0619-D23478;TCGA-12-0619-D23479;TCGA-12-0619-D23482;TCGA-12-0619-D23484;TCGA-12-0619-D23480	d2a508f4-9e2d-4e0e-a6ab-baa0ef1cde71;055624f8-2a14-4a95-8167-73fa4390da01;d4423692-0c30-47f0-8b1c-f2d8dc3d584a;2c49dfbf-f75b-4a39-8b09-e66dc403bea7;a6a54b5b-168e-48d5-8f2a-94ed730f02c6;fa2a4628-c2af-46a0-8386-5d741e3f65fc;d9223402-48ef-4310-ba23-85f4242adbac	Not Available;Not Available;Not Available;Not Available;Not Available;Not Available;Not Available	24;24;24;24;24;24;24	203;350;0;84;291;571;129	163;291;0;21;228;443;84	CCNU;VP-16;Gliadel Wafers;Temozolamide;Temozolamide;VP-16;CCNU	Not Available;Not Available;Not Available;Not Available;Not Available;Not Available;Not Available	4;4;4;4;4;4;4	1;2;1;2;2;4;1	Not Available;Not Available;Not Available;Not Available;Not Available;Not Available;Not Available	mg/m2;mg/m2;{Wafer};mg/m2;mg/m2;mg/m2;mg/m2	ADJUVANT;PROGRESSION;ADJUVANT;ADJUVANT;PROGRESSION;PROGRESSION;ADJUVANT	Not Applicable;Not Applicable;Not Applicable;Not Applicable;Not Applicable;Not Applicable;Not Applicable	Not Available;Not Available;Not Available;Not Available;Not Available;Not Available;Not Available	PO;PO;INTUM;PO;PO;PO;PO	NO;NO;NO;NO;NO;NO;NO	Chemotherapy;Chemotherapy;Chemotherapy;Chemotherapy;Chemotherapy;Chemotherapy;Chemotherapy	Not Available;Not Available;Not Available;Not Available;Not Available;Not Available;Not Available	82.5;50;8;150;200;50;110	mg/m2;mg/m2;{Wafer};mg/m2;mg/m2;mg/m2;mg/m2	Not Available;Not Available;Not Available;Not Available;Not Available;Not Available;Not Available	2009;2009;2009;2009;2009;2009;2009	Not Available	NOT HISPANIC OR LATINO	TCGA-12-0619-F23477	5d566277-da17-46e1-8c7c-b2e3c22d42c7	19	1062	316	Not Available
TCGA-12-0821-01A-01R-1849-01	Tumor	TCGA-12-0821	10.84.0	Nationwide Children's Hospital	22	GBM	BB77347D-9337-4014-B3D2-90BD5A93DCE2	12	TCGA	2016	Not Available	TCGA-12-0821	eae44c1c-1628-4b58-8b90-d3372e3577d5	27	-22949	323	0	323	TCGA-12-0821-D23696;TCGA-12-0821-D23697;TCGA-12-0821-D23698	d320a047-c4b2-458c-b237-a6d4a7a340ef;8b81f1e8-172c-45b7-a13a-8ebc5dd5f81b;507be99d-ad0d-4409-af76-eaf477856d45	Not Available;Not Available;Not Available	27;27;27	165;259;296	123;203;271	CCNU;VP-16;CPT-11	Not Available;Not Available;Not Available	5;5;5	02;02;01	Not Available;Not Available;Not Available	mg/m2;mg/m2;mg/m2	ADJUVANT;PROGRESSION;PROGRESSION	Not Applicable;Not Applicable;Not Applicable	Not Available;Not Available;Not Available	PO;PO;PO	NO;NO;NO	Chemotherapy;Chemotherapy;Chemotherapy	Not Available;Not Available;Not Available	110;50;190	mg/m2;mg/m2;mg/m2	Not Available;Not Available;Not Available	2009;2009;2009	Not Available	NOT HISPANIC OR LATINO	TCGA-12-0821-F23695	483e93e2-ba30-479d-ab5e-583f523420fe	27	323	323	Not Available
TCGA-12-1597-01B-01R-1849-01	Tumor	TCGA-12-1597	38.74.0	Nationwide Children's Hospital	22	GBM	CA6AC8FE-99F3-4DF1-8EE5-9C3F0B6A29B1	12	TCGA	2016	Not Available	TCGA-12-1597	2b82e941-1b16-444e-af41-24dbc0a7e8b5	9	-22865	675	0	427	TCGA-12-1597-D23745;TCGA-12-1597-D23742;TCGA-12-1597-D23746;TCGA-12-1597-D23744;TCGA-12-1597-D23741;TCGA-12-1597-D23743	79d23712-2fa4-4973-90d1-7c5b60a300d9;8d4bb5f6-d811-4917-aa2f-e3e94cb90e6f;77a681b9-66a1-4141-a79f-acf39f99158d;88d4fab7-bbab-43bb-8416-0219cebd5d8a;ac76841f-2cfd-4780-8a33-5901b19b9239;7c56a89a-427f-4a4e-92ca-28717a4bd5d6	Not Available;Not Available;Not Available;Not Available;Not Available;Not Available	9;9;9;9;9;9	348;88;427;308;0;545	313;64;355;181;0;123	Temozolomide;Temozolomide;Temozolomide;CPT 11;Gliadel Wafer;CCNU	Not Available;Not Available;Not Available;Not Available;Not Available;Not Available	3;3;3;3;3;3	05;01;02;03;01;01	200;150;150;125;8;110	mg;mg;mg;mg;{Wafer};mg	PROGRESSION;ADJUVANT;PROGRESSION;PROGRESSION;ADJUVANT;ADJUVANT	Not Applicable;Not Applicable;Not Applicable;Not Applicable;Not Applicable;Not Applicable	Not Available;Not Available;Not Available;Not Available;Not Available;Not Available	PO;PO;PO;IV;INTUM;PO	NO;NO;NO;NO;NO;NO	Chemotherapy;Chemotherapy;Chemotherapy;Chemotherapy;Chemotherapy;Chemotherapy	Not Available;Not Available;Not Available;Not Available;Not Available;Not Available	1950;1550;1500;2880;8;220	mg;mg;mg;mg;{Wafer};mg	Not Available;Not Available;Not Available;Not Available;Not Available;Not Available	2011;2011;2011;2011;2011;2011	Not Available	NOT HISPANIC OR LATINO	TCGA-12-1597-F23740	104ea1d5-daea-4a6e-a70f-dec2594682f2	9	675	427	Not Available
TCGA-12-3650-01A-01R-1849-01	Tumor	TCGA-12-3650	38.74.0	Nationwide Children's Hospital	22	GBM	B867AC8F-9731-46D0-A03A-F2ECD62616C6	12	TCGA	2016	Not Available	TCGA-12-3650	5ef9486a-aeff-421d-b620-03ef119d85a5	17	-17138	333	0	333	TCGA-12-3650-D23845;TCGA-12-3650-D23847;TCGA-12-3650-D23855;TCGA-12-3650-D23852;TCGA-12-3650-D23849;TCGA-12-3650-D23851;TCGA-12-3650-D23854;TCGA-12-3650-D23853;TCGA-12-3650-D23856;TCGA-12-3650-D23846;TCGA-12-3650-D23848;TCGA-12-3650-D23850	21adc65e-cd5d-47b6-906d-c03361abd316;fa813f9b-b40f-4020-a700-bece84e19194;08de5190-bfc0-43c9-bfe8-63eda0971a81;e6a53131-3989-40af-8c4a-95471516f0e7;246693f0-6de9-4ae4-a8c3-f13dbbe107bc;e49074c2-b3eb-4ed4-b4af-89360232674e;706aa7be-dcc6-41f7-a886-199ef9ffa051;037e6f21-a548-4321-befe-3d867d11da36;581c1128-6fdd-4589-a882-237544883f2e;cdcc6ebe-07f4-4d39-a8df-5606be5558a7;c169ec13-9a6f-493d-8925-183ef…	Not Available;Not Available;Not Available;Not Available;Not Available;Not Available;Not Available;Not Available;Not Available;Not Available;Not Available;Not Available	17;17;17;17;17;17;17;17;17;17;17;17	72;148;307;148;239;72;307;239;333;148;239;333	26;91;239;91;152;26;239;148;307;91;152;307	Temodar;Temodar;Avastin;Avastin;Temodar;Avastin;Tarceva;Avastin;Avastin;CPT 11;CPT 11;VP 16	Not Available;Not Available;Not Available;Not Available;Not Available;Not Available;Not Available;Not Available;Not Available;Not Available;Not Available;Not Available	6;6;6;6;6;6;6;6;6;6;6;6	01;02;Not Available;Not Available;03;Not Available;Not Available;Not Available;Not Available;02;03;01	75;200;10;10;200;10;200;10;10;340;125;50	mg;mg;mg;mg;mg;mg;mg;mg;mg;mg;mg;mg	ADJUVANT;ADJUVANT;RECURRENCE;ADJUVANT;PROGRESSION;ADJUVANT;RECURRENCE;ADJUVANT;RECURRENCE;ADJUVANT;ADJUVANT;PROGRESSION	Not Applicable;Not Applicable;Not Applicable;Not Applicable;Not Applicable;Not Applicable;Not Applicable;Not Applicable;Not Applicable;Not Applicable;Not Applicable;Not Applicable	Not Available;Not Available;Not Available;Not Available;Not Available;Not Available;Not Available;Not Available;Not Available;Not Available;Not Available;Not Available	PO;PO;IV;IV;PO;IV;PO;IV;IV;IV;IV;PO	NO;NO;NO;NO;NO;NO;NO;NO;NO;NO;NO;NO	Chemotherapy;Chemotherapy;Targeted Molecular therapy;Targeted Molecular therapy;Chemotherapy;Targeted Molecular therapy;Targeted Molecular therapy;Targeted Molecular therapy;Targeted Molecular therapy;Chemotherapy;Chemotherapy;Chemotherapy	Not Available;Not Available;Not Available;Not Available;Not Available;Not Available;Not Available;Not Available;Not Available;Not Available;Not Available;Not Available	6930;2000;3860;3892;3000;3003;11200;5838;1894;6120;1620;2100	mg;mg;mg;mg;mg;mg;mg;mg;mg;mg;mg;mg	Not Available;Not Available;Not Available;Not Available;Not Available;Not Available;Not Available;Not Available;Not Available;Not Available;Not Available;Not Available	2010;2010;2010;2010;2010;2010;2010;2010;2010;2010;2010;2010	Not Available	NOT HISPANIC OR LATINO	TCGA-12-3650-F23844	c24d2881-042b-4285-b986-3828f0385bdc	17	333	333	Not Available
TCGA-12-3652-01A-01R-1849-01	Tumor	TCGA-12-3652	38.74.0	Nationwide Children's Hospital	22	GBM	0567D89E-8BE9-4611-8E98-379754C98F2B	12	TCGA	2016	Not Available	TCGA-12-3652	159e0318-6173-440f-be07-8d956086e99d	17	-21920	1062	0	1050	TCGA-12-3652-D23872;TCGA-12-3652-D23869;TCGA-12-3652-D23873;TCGA-12-3652-D23876;TCGA-12-3652-D23870;TCGA-12-3652-D23878;TCGA-12-3652-D23875;TCGA-12-3652-D23874;TCGA-12-3652-D23877;TCGA-12-3652-D23871	5669a2bc-462d-4f0a-b841-c2b5c5330a39;a0258123-a051-411a-9438-e22823bc3e7c;2f54f028-dfa1-4077-8487-5e6fd85eeb8d;97957116-80e0-4310-861a-78bb3de75922;5971905b-fe49-4eb8-908f-5ef2a8104412;5a096ae9-d9da-491e-8551-3e96a6e013d5;5af365b3-d16b-4e52-9ec3-d4d2365abc34;5f497f85-81e6-4ee1-ad7e-1203c6a855a6;a1292253-d177-432c-9607-291a1ebdc85f;13869b12-a6d5-492f-b447-21377d2a77ab	Not Available;Not Available;Not Available;Not Available;Not Available;Not Available;Not Available;Not Available;Not Available;Not Available	17;17;17;17;17;17;17;17;17;17	288;67;358;792;133;792;750;571;750;203	228;21;291;750;91;750;585;469;585;161	Temodar;Temodar;VP 16;Hydroxurea;CCNU;Gleevac;Hydroxurea;VP 16;Gleevac;CCNU	Not Available;Not Available;Not Available;Not Available;Not Available;Not Available;Not Available;Not Available;Not Available;Not Available	6;6;6;6;6;6;6;6;6;6	02;02;1;Not Available;01;Not Available;Not Available;4;Not Available;01	200;150;50;500;110;300;500;50;400;82.5	mg;mg;mg;mg;mg;mg;mg;mg;mg;mg	RECURRENCE;ADJUVANT;RECURRENCE;RECURRENCE;ADJUVANT;RECURRENCE;RECURRENCE;RECURRENCE;RECURRENCE;ADJUVANT	Not Applicable;Not Applicable;Not Applicable;Not Applicable;Not Applicable;Not Applicable;Not Applicable;Not Applicable;Not Applicable;Not Applicable	Not Available;Not Available;Not Available;Not Available;Not Available;Not Available;Not Available;Not Available;Not Available;Not Available	PO;PO;PO;PO;PO;PO;PO;PO;PO;PO	NO;NO;NO;NO;NO;NO;NO;NO;NO;NO	Chemotherapy;Chemotherapy;Chemotherapy;Targeted Molecular therapy;Chemotherapy;Targeted Molecular therapy;Targeted Molecular therapy;Chemotherapy;Targeted Molecular therapy;Chemotherapy	Not Available;Not Available;Not Available;Not Available;Not Available;Not Available;Not Available;Not Available;Not Available;Not Available	4000;3000;1575;2800;220;8400;14000;8400;56000;160	mg;mg;mg;mg;mg;mg;mg;mg;mg;mg	Not Available;Not Available;Not Available;Not Available;Not Available;Not Available;Not Available;Not Available;Not Available;Not Available	2010;2010;2010;2010;2010;2010;2010;2010;2010;2010	Not Available	NOT HISPANIC OR LATINO	TCGA-12-3652-F23868	c56b83b6-6142-44b0-862c-5a5c76c4be3a	17	1062	1050	Not Available
TCGA-12-3653-01A-01R-1849-01	Tumor	TCGA-12-3653	38.74.0	Nationwide Children's Hospital	22	GBM	C470D278-03E5-4129-A64E-97771B45B125	12	TCGA	2016	Not Available	TCGA-12-3653	2f61ea6b-a3f2-477f-ab98-47ed07b3b2cd	17	-12529	442	0	357	TCGA-12-3653-D23882;TCGA-12-3653-D23883;TCGA-12-3653-D23887;TCGA-12-3653-D23886;TCGA-12-3653-D23885;TCGA-12-3653-D23884	5dd248d8-710f-443b-9856-c90d45967747;b2dbf473-11b7-485a-bb08-ec5721fc369d;c118be6f-5204-45bd-9046-d6c86537bda3;bcd6262c-7485-45bf-b4d1-c677ed0cc02c;a434d91c-c3bc-4b6c-b6af-95698a9eac32;1e0635de-3c73-4912-a3f3-21b0108b4fa4	Not Available;Not Available;Not Available;Not Available;Not Available;Not Available	17;17;17;17;17;17	87;224;371;315;224;371	46;128;316;287;128;316	Temodar;Temodar;Avastin;Angiocept;Daclizumab;VP 16	Not Available;Not Available;Not Available;Not Available;Not Available;Not Available	6;6;6;6;6;6	1;03;Not Available;Not Available;Not Available;02	75;150;10;2;1;50	mg;mg;mg;mg;mg;mg	ADJUVANT;ADJUVANT;PROGRESSION;ADJUVANT;ADJUVANT;PROGRESSION	Not Applicable;Not Applicable;Not Applicable;Not Applicable;Not Applicable;Not Applicable	Not Available;Not Available;Not Available;Not Available;Not Available;Not Available	PO;PO;IV;IV;Other (specify below);PO	NO;NO;NO;NO;NO;NO	Chemotherapy;Chemotherapy;Targeted Molecular therapy;Targeted Molecular therapy;Immunotherapy;Chemotherapy	Not Available;Not Available;Not Available;Not Available;Not Available;Not Available	6300;4500;4000;199;406.4;4200	mg;mg;mg;mg;mg;mg	Not Available;Not Available;Not Available;Not Available;Not Available;Not Available	2010;2010;2010;2010;2010;2010	Not Available	NOT HISPANIC OR LATINO	TCGA-12-3653-F23881	dbcc36a5-1a85-4c1c-a08b-eb48e6b15dfc	17	442	357	Not Available
TCGA-12-5295-01A-01R-1849-01	Tumor	TCGA-12-5295	79.66.0	Nationwide Children's Hospital	22	GBM	88B69EBE-E672-4D8D-A7F0-917B3AD5940D	12	TCGA	2016	Not Available	TCGA-12-5295	c970240f-03e2-4395-85be-5eb81a69b710	7	-22161	454	0	399	TCGA-12-5295-D23891;TCGA-12-5295-D23894;TCGA-12-5295-D23893;TCGA-12-5295-D23892	86be8937-7538-4a31-8d77-f65511d21df1;e6443949-ba10-47c2-8cdf-d01f91874e6f;aa28eb4a-d590-485e-8241-304f794b847f;42cc5949-c34c-4ef4-81c5-6956fdc7d546	Not Available;Not Available;Not Available;Not Available	7;7;7;7	71;323;277;277	29;277;88;88	Temozolomide;Avastin;Avastin;CPT 11	Not Available;Not Available;Not Available;Not Available	2;2;2;2	01;Not Available;Not Available;03	75;10;10;340	mg;mg;mg;mg	ADJUVANT;ADJUVANT;ADJUVANT;ADJUVANT	Not Applicable;Not Applicable;Not Applicable;Not Applicable	Not Available;Not Available;Not Available;Not Available	PO;IV;IV;IV	NO;NO;NO;NO	Chemotherapy;Targeted Molecular therapy;Targeted Molecular therapy;Chemotherapy	Not Available;Not Available;Not Available;Not Available	4725;1650;4950;4590	mg;mg;mg;mg	Not Available;Not Available;Not Available;Not Available	2011;2011;2011;2011	1	NOT HISPANIC OR LATINO	TCGA-12-5295-F23890	b9d86ebe-e420-44bf-b3fb-ac9af9ed47da	7	454	399	1
TCGA-12-5299-01A-02R-1849-01	Tumor	TCGA-12-5299	79.66.0	Nationwide Children's Hospital	22	GBM	74B169AD-8C5E-4850-937F-01AD0971183A	12	TCGA	2016	Not Available	TCGA-12-5299	5327e899-a20d-4571-8236-98454bad574e	7	-20463	98	0	98	TCGA-12-5299-D23899;TCGA-12-5299-D23898	af067cc9-96df-4fec-b88b-8910060babc0;cd10eb41-3cb1-4c25-9b1e-7601dda8b0d2	Not Available;Not Available	7;7	73;80	45;45	Avastin;Temozolomide	Not Available;Not Available	2;2	Not Available;01	10;75	mg;mg	ADJUVANT;ADJUVANT	Not Applicable;Not Applicable	Not Available;Not Available	IV;PO	NO;NO	Targeted Molecular therapy;Chemotherapy	Not Available;Not Available	3000;5250	mg;mg	Not Available;Not Available	2011;2011	Not Available	NOT HISPANIC OR LATINO	TCGA-12-5299-F23897	1bda19a1-b3ab-44db-844d-c70285a18735	7	98	98	Not Available
TCGA-14-0736-02A-01R-2005-01	Tumor	TCGA-14-0736	16.87.0	Nationwide Children's Hospital	22	GBM	6BF8AE4A-FA6F-48CA-8EC7-34BB6B0E56C9	12	TCGA	2016	Not Available	TCGA-14-0736	cdfcf14d-ed6c-419f-88f5-e7dee96fcaf6	4	-18219	460	0	460	TCGA-14-0736-D25027;TCGA-14-0736-D25029;TCGA-14-0736-D25028;TCGA-14-0736-D25030	6109596d-0a70-4434-981b-33f59151bbec;e5165449-e38a-49d1-935c-f07da09015fc;dbcd231a-8b89-4538-af33-de66bf55fdab;df6d7ef0-9916-40ae-a56a-e2e49992a441	Not Available;Not Available;Not Available;Not Available	4;4;4;4	Not Available;Not Available;376;Not Available	207;0;371;128	Gliadel;Dexamethasone;Temador;Dexamethasone	Not Available;Not Available;Not Available;Not Available	6;6;6;6	Not Available;Not Available;01;Not Available	Not Available;Not Available;Not Available;Not Available	{Wafer};Not Available;mg;Not Available	PROGRESSION;PROGRESSION;PROGRESSION;PROGRESSION	Not Applicable;Not Applicable;Not Applicable;Not Applicable	Not Available;Not Available;Not Available;Not Available	Other (specify below);PO;PO;Not Available	NO;NO;NO;NO	Chemotherapy;Hormone Therapy;Chemotherapy;Hormone Therapy	Not Available;Not Available;Not Available;Not Available	8;Not Available;2000;Not Available	{Wafer};Not Available;mg;Not Available	Not Available;Not Available;Not Available;Not Available	2009;2009;2009;2009	Not Available	Not Available	TCGA-14-0736-F25026	8794b95c-0a2b-4eea-9db5-3ddc0d24c831	4	460	460	Not Available
TCGA-14-0781-01B-01R-1849-01	Tumor	TCGA-14-0781	111.64.0	Nationwide Children's Hospital	22	GBM	524978A6-1E12-463F-89EA-5A44A95E9898	12	TCGA	2016	Not Available	TCGA-14-0781	9b9654c9-5a64-4a8e-b1f0-987437e6012e	24	-17903	29	0	29	TCGA-14-0781-D25034	1fa40719-7dd6-4d7d-8df5-fc148697adeb	Not Available	24	Not Available	0	Dexamethasone	Not Available	6	Not Available	Not Available	mg	ADJUVANT	Not Applicable	Not Available	PO	NO	Hormone Therapy	Not Available	Not Available	mg	Not Available	2010	Not Available	Not Available	TCGA-14-0781-F25033	c61952e5-d947-4dbb-bf0e-fac44e88c098	24	29	29	Not Available
TCGA-14-0787-01A-01R-1849-01	Tumor	TCGA-14-0787	10.84.0	Nationwide Children's Hospital	22	GBM	F16BB1DD-E465-4D14-A4E0-062FFDA68F39	12	TCGA	2016	Not Available	TCGA-14-0787	a2338b30-f511-4163-af3b-1e4a40ff00e1	20	-25326	68	0	68	TCGA-14-0787-D25058;TCGA-14-0787-D25059	ba759209-2fe1-4518-a456-d84ee0581d91;48acd207-c274-4686-bccd-7d749d195594	Not Available;Not Available	24;24	41;Not Available	15;Not Available	Dexmethasone;Not Available	Not Available;Not Available	4;4	Not Available;Not Available	Not Available;Not Available	mg;Not Available	ADJUVANT;ADJUVANT	Not Applicable;Not Applicable	Not Available;Not Available	Not Available;Not Available	Not Available;NO	Hormone Therapy;Targeted Molecular therapy	Not Available;Not Available	720;Not Available	mg;Not Available	Not Available;Not Available	2009;2009	Not Available	NOT HISPANIC OR LATINO	TCGA-14-0787-F25057	f699ee6e-1a20-48ba-89bd-5b64eae64448	20	68	68	Not Available
TCGA-14-0789-01A-01R-1849-01	Tumor	TCGA-14-0789	10.84.0	Nationwide Children's Hospital	22	GBM	AF555494-CA85-48F3-8EED-E46C19455B80	12	TCGA	2016	Not Available	TCGA-14-0789	7cbabf1d-ec38-4048-ae1c-7d0f3001691b	20	-20050	342	0	342	TCGA-14-0789-D25063;TCGA-14-0789-D25062;TCGA-14-0789-D25065;TCGA-14-0789-D25064	dff8452d-ee4f-4b51-a7df-8aef2ce0f42e;8691af67-9e42-422a-806b-0613902ed648;2ecc9c94-8a6b-4abd-ba50-701d85f627de;c6d5e1e4-2ef1-49be-8332-9f935e0fd5a3	Not Available;Not Available;Not Available;Not Available	6;6;15;15	Not Available;75;224;118	118;44;119;0	Gliadel Wafer (BCNU);Temodar;Dexamethasone;Dexamethazone	Not Available;Not Available;Not Available;Not Available	5;5;5;5	1;1;Not Available;Not Available	Not Available;Not Available;Not Available;Not Available	{Wafer};mg/day;mg;mg	PROGRESSION;ADJUVANT;PROGRESSION;ADJUVANT	Not Applicable;Not Applicable;Not Applicable;Not Applicable	Not Available;Not Available;Not Available;Not Available	Other (specify below);PO;PO;PO	NO;Not Available;NO;NO	Chemotherapy;Chemotherapy;Hormone Therapy;Hormone Therapy	Not Available;Not Available;Not Available;Not Available	8;120;1680;2000	{Wafer};mg/day;mg;mg	Not Available;Not Available;Not Available;Not Available	2009;2009;2009;2009	Not Available	Not Available	TCGA-14-0789-F25061	d0871a13-1c48-47be-a240-2d7176173189	20	342	342	Not Available
TCGA-14-0790-01B-01R-1849-01	Tumor	TCGA-14-0790	26.75.0	Nationwide Children's Hospital	22	GBM	AF3E578A-7569-469D-AECE-C37BF7C0804B	12	TCGA	2016	Not Available	TCGA-14-0790	7fe37feb-e205-4524-8c98-1f9ac5fe0700	5	-23674	419	0	419	TCGA-14-0790-D25069;TCGA-14-0790-D25070;TCGA-14-0790-D25071	61376632-4435-467e-8225-20f4ffea46ec;08088403-9225-4775-8ad6-7d259dedc879;057d0f15-9225-48f5-8103-2807f2c26b19	Not Available;Not Available;Not Available	5;5;5	Not Available;410;Not Available	0;15;0	Gliadel BCNU;Temodar;Dexamethasone	Not Available;Not Available;Not Available	2;2;2	Not Available;09;Not Available	Not Available;Not Available;Not Available	{Wafer};mg;mg	ADJUVANT;ADJUVANT;ADJUVANT	Not Applicable;Not Applicable;Not Applicable	Not Available;Not Available;Not Available	Other (specify below);PO;Not Available	NO;NO;NO	Chemotherapy;Chemotherapy;Hormone Therapy	Not Available;Not Available;Not Available	8;17700;Not Available	{Wafer};mg;mg	Not Available;Not Available;Not Available	2010;2010;2010	Not Available	Not Available	TCGA-14-0790-F25068	dfea2320-6c54-431f-b712-379a886222db	5	419	419	Not Available
TCGA-14-0817-01A-01R-1849-01	Tumor	TCGA-14-0817	10.84.0	Nationwide Children's Hospital	22	GBM	ED0F1917-E0FD-4CD7-9E80-E3F9F57219DD	12	TCGA	2016	Not Available	TCGA-14-0817	5a86d9f1-d38d-4b78-9a23-c7855a20ca2d	19	-25425	164	0	164	TCGA-14-0817-D25082	b67f2d3e-c6bd-49e8-b816-5ea9a429e39e	Not Available	24	15	0	Dexamethasone	Not Available	4	Not Available	Not Available	mg	ADJUVANT	Not Applicable	Not Available	Not Available	NO	Hormone Therapy	Not Available	176	mg	Not Available	2009	Not Available	Not Available	TCGA-14-0817-F25081	7f46feeb-2542-46de-9bef-9799a02132f4	19	164	164	Not Available
TCGA-14-0871-01A-01R-1849-01	Tumor	TCGA-14-0871	10.84.0	Nationwide Children's Hospital	22	GBM	67B74258-521E-45F0-A883-A60B3252151C	12	TCGA	2016	Not Available	TCGA-14-0871	72f88d18-03be-4b51-9f4a-1151521b7292	19	-27387	880	0	880	TCGA-14-0871-D25100	0e5266b1-8bae-4167-bdcd-28e12c0d0637	Not Available	24	281	0	Dexamethasone	Not Available	4	Not Available	Not Available	mg	ADJUVANT	Not Applicable	Not Available	Not Available	NO	Hormone Therapy	Not Available	288	mg	Not Available	2009	Not Available	Not Available	TCGA-14-0871-F25099	a13df7b3-d638-4375-ad27-309276762990	19	880	880	Not Available
TCGA-14-1034-01A-01R-1849-01	Tumor	TCGA-14-1034	16.87.0	Nationwide Children's Hospital	22	GBM	844BD6DE-B24F-4B92-B122-CEC77876F792	12	TCGA	2016	Not Available	TCGA-14-1034	0078b0c4-68a9-483b-9aab-61156d263213	18	-22029	485	0	485	TCGA-14-1034-D25106;TCGA-14-1034-D25104;TCGA-14-1034-D25105	0559b81b-1da8-4676-bc81-317d969df0d8;481599a9-c1ab-4f91-948f-9cb624cfe760;1b9a44e0-77c7-4b67-b563-3959c50ee3a6	Not Available;Not Available;Not Available	18;18;18	Not Available;Not Available;Not Available	282;448;8	Dexamethasone;Gliadel;Dexamethasone	Not Available;Not Available;Not Available	6;6;6	Not Available;Not Available;Not Available	Not Available;Not Available;Not Available	Not Available;{Wafer};Not Available	PROGRESSION;PROGRESSION;ADJUVANT	Not Applicable;Not Applicable;Not Applicable	Not Available;Not Available;Not Available	Not Available;Other (specify below);Not Available	NO;NO;NO	Hormone Therapy;Chemotherapy;Hormone Therapy	Not Available;Not Available;Not Available	Not Available;8;Not Available	Not Available;{Wafer};Not Available	Not Available;Not Available;Not Available	2009;2009;2009	Not Available	Not Available	TCGA-14-1034-F25103	5e9c368f-c579-4f78-ad05-cca4671b5728	18	485	485	Not Available
TCGA-14-1034-02B-01R-2005-01	Tumor	TCGA-14-1034	16.87.0	Nationwide Children's Hospital	22	GBM	844BD6DE-B24F-4B92-B122-CEC77876F792	12	TCGA	2016	Not Available	TCGA-14-1034	0078b0c4-68a9-483b-9aab-61156d263213	18	-22029	485	0	485	TCGA-14-1034-D25106;TCGA-14-1034-D25104;TCGA-14-1034-D25105	0559b81b-1da8-4676-bc81-317d969df0d8;481599a9-c1ab-4f91-948f-9cb624cfe760;1b9a44e0-77c7-4b67-b563-3959c50ee3a6	Not Available;Not Available;Not Available	18;18;18	Not Available;Not Available;Not Available	282;448;8	Dexamethasone;Gliadel;Dexamethasone	Not Available;Not Available;Not Available	6;6;6	Not Available;Not Available;Not Available	Not Available;Not Available;Not Available	Not Available;{Wafer};Not Available	PROGRESSION;PROGRESSION;ADJUVANT	Not Applicable;Not Applicable;Not Applicable	Not Available;Not Available;Not Available	Not Available;Other (specify below);Not Available	NO;NO;NO	Hormone Therapy;Chemotherapy;Hormone Therapy	Not Available;Not Available;Not Available	Not Available;8;Not Available	Not Available;{Wafer};Not Available	Not Available;Not Available;Not Available	2009;2009;2009	Not Available	Not Available	TCGA-14-1034-F25103	5e9c368f-c579-4f78-ad05-cca4671b5728	18	485	485	Not Available
TCGA-14-1402-02A-01R-2005-01	Tumor	TCGA-14-1402	16.87.0	Nationwide Children's Hospital	22	GBM	D43AD35B-8296-4B2A-83C4-E9EBF83235AB	12	TCGA	2016	Not Available	TCGA-14-1402	bf339349-062f-4ea9-a0b2-d87d3a21099e	18	-21421	975	0	975	TCGA-14-1402-D25131;TCGA-14-1402-D25126;TCGA-14-1402-D25124;TCGA-14-1402-D25127;TCGA-14-1402-D25128;TCGA-14-1402-D25130;TCGA-14-1402-D25125;TCGA-14-1402-D25129	0d1c38bf-7c60-4fc2-9149-3c420c156104;c43bd7d3-1348-4e91-be1f-d66bd46b498e;50d9ad33-4de6-4c2a-bd24-0232c3a88065;98c55c34-612a-4d84-b7de-4deda9083cad;132cdd53-5eb7-455e-a8d5-e2b3cfab2777;80090a14-1345-4380-8b22-5f4fc05d7a5d;b9b0a238-9a8f-4771-8e21-950bc8bbfe7c;79ffa9e0-b3bc-4ac0-befa-d05356efa51f	Not Available;Not Available;Not Available;Not Available;Not Available;Not Available;Not Available;Not Available	18;18;18;18;18;18;18;18	832;832;529;Not Available;Not Available;633;66;Not Available	659;659;344;316;316;619;57;333	Avastin;Carboplatin;Temodar;Dexamethasone;Prednisone;Sovatenib;Arsenic Trioxide;Dexamethasone	Not Available;Not Available;Not Available;Not Available;Not Available;Not Available;Not Available;Not Available	6;6;6;6;6;6;6;6	Not Available;06;06;Not Available;Not Available;Not Available;06;Not Available	Not Available;Not Available;Not Available;Not Available;Not Available;Not Available;Not Available;Not Available	mg;mg;mg;Not Available;Not Available;mg;mg;Not Available	PROGRESSION;PROGRESSION;PROGRESSION;ADJUVANT;ADJUVANT;PROGRESSION;ADJUVANT;PROGRESSION	Not Applicable;Not Applicable;Not Applicable;Not Applicable;Not Applicable;Not Applicable;Not Applicable;Not Applicable	Not Available;Not Available;Not Available;Not Available;Not Available;Not Available;Not Available;Not Available	PO;IV;PO;Not Available;PO;PO;IV;Not Available	NO;NO;NO;NO;NO;NO;NO;NO	Targeted Molecular therapy;Chemotherapy;Chemotherapy;Hormone Therapy;Hormone Therapy;Targeted Molecular therapy;Chemotherapy;Hormone Therapy	Not Available;Not Available;Not Available;Not Available;Not Available;Not Available;Not Available;Not Available	11000;4969;9500;Not Available;Not Available;14000;63;Not Available	mg;mg;mg;Not Available;Not Available;mg;mg;Not Available	Not Available;Not Available;Not Available;Not Available;Not Available;Not Available;Not Available;Not Available	2009;2009;2009;2009;2009;2009;2009;2009	Not Available	Not Available	TCGA-14-1402-F25123	5bd80839-27d2-4d06-a8bc-421c68eeb0c9	18	975	975	Not Available
TCGA-14-1823-01A-01R-1849-01	Tumor	TCGA-14-1823	20.86.0	Nationwide Children's Hospital	22	GBM	0D1C10AA-DCF0-4623-8DE0-DE8E1E300CA6	12	TCGA	2016	Not Available	TCGA-14-1823	a515cf2d-e918-4958-9bf6-e611b425a97e	1	-21384	543	0	543	TCGA-14-1823-D25209;TCGA-14-1823-D25211;TCGA-14-1823-D25208;TCGA-14-1823-D25213;TCGA-14-1823-D25210;TCGA-14-1823-D25212	497f874d-9a15-4bba-a92c-5fb30dc5c8c5;8aeb5e41-29fe-4927-b642-57a663284ce4;ed86c9b7-dd08-4e44-8640-ab68b0cc5aac;013524ad-d67f-442b-9e30-786a97a0a844;cc7fead6-2362-4d18-8365-789dd481e745;ddb76e62-002b-4cd0-ba5d-0a23fca25385	Not Available;Not Available;Not Available;Not Available;Not Available;Not Available	1;1;1;1;1;1	Not Available;Not Available;450;478;450;Not Available	0;0;20;378;20;140	Gliadel Wafers;Dexamethasone;Temodar;Avastin;Temodar;Dexamethasone	Not Available;Not Available;Not Available;Not Available;Not Available;Not Available	9;9;9;9;9;9	Not Available;Not Available;12;Not Available;12;Not Available	Not Available;Not Available;Not Available;Not Available;Not Available;Not Available	{Wafer};Not Available;mg;mg;Not Available;Not Available	ADJUVANT;ADJUVANT;ADJUVANT;PROGRESSION;PROGRESSION;PROGRESSION	Not Applicable;Not Applicable;Not Applicable;Not Applicable;Not Applicable;Not Applicable	Not Available;Not Available;Not Available;Not Available;Not Available;Not Available	Other (specify below);Not Available;PO;Not Available;PO;Not Available	NO;NO;NO;NO;NO;NO	Chemotherapy;Hormone Therapy;Chemotherapy;Targeted Molecular therapy;Chemotherapy;Hormone Therapy	Not Available;Not Available;Not Available;Not Available;Not Available;Not Available	8;Not Available;11150;6400;Not Available;Not Available	{Wafer};Not Available;mg;mg;Not Available;Not Available	Not Available;Not Available;Not Available;Not Available;Not Available;Not Available	2009;2009;2009;2009;2009;2009	Not Available	Not Available	TCGA-14-1823-F25207	fc641466-ff3b-4243-be5d-714440390398	1	543	543	Not Available
TCGA-14-1825-01A-01R-1850-01	Tumor	TCGA-14-1825	20.86.0	Nationwide Children's Hospital	22	GBM	18FBFF1F-0870-461E-B666-BE2B5D9C9DC3	12	TCGA	2016	Not Available	TCGA-14-1825	e0e1b5b3-6e3c-4b79-aa2a-32b320c3e45a	23	-25684	232	0		TCGA-14-1825-D25217;TCGA-14-1825-D25218	68d713bb-3122-4dd6-9d84-95ed36649c8b;6cea8846-84fd-4280-9857-ad3448aa5721	Not Available;Not Available	23;23	Not Available;Not Available	0;82	Dexamethasone;Dexamethasone	Not Available;Not Available	9;9	Not Available;Not Available	Not Available;Not Available	Not Available;Not Available	ADJUVANT;PROGRESSION	Not Applicable;Not Applicable	Not Available;Not Available	Not Available;Not Available	NO;NO	Hormone Therapy;Hormone Therapy	Not Available;Not Available	Not Available;Not Available	Not Available;Not Available	Not Available;Not Available	2009;2009	Not Available	NOT HISPANIC OR LATINO	TCGA-14-1825-F25216	8b0b0b3f-f456-48aa-a340-45bf4e9b5fda	23	232		Not Available
TCGA-14-1829-01A-01R-1850-01	Tumor	TCGA-14-1829	20.86.0	Nationwide Children's Hospital	22	GBM	08690C4E-BB24-49E9-AADE-0DC0F03A8BA1	12	TCGA	2016	Not Available	TCGA-14-1829	47a4161c-9c61-48f5-b9bc-a6d1acad4e5a	24	-20929		0	218	TCGA-14-1829-D25228;TCGA-14-1829-D25227	f8f4e4dc-4709-4604-8d62-a0dba0b985b6;c10a50b8-82ee-4a71-8e50-167ffed274e9	Not Available;Not Available	24;24	Not Available;Not Available	0;8	Dexamethasone;Temodar	Not Available;Not Available	9;9	Not Available;04	Not Available;Not Available	Not Available;mg	ADJUVANT;ADJUVANT	Not Applicable;Not Applicable	Not Available;Not Available	Not Available;PO	NO;YES	Hormone Therapy;Chemotherapy	Not Available;Not Available	Not Available;10040	Not Available;mg	Not Available;Not Available	2009;2009	Not Available	Not Available	TCGA-14-1829-F25226	4dbc195c-0957-43d9-a5a8-46dbd1663581	24		218	Not Available
TCGA-14-2554-01A-01R-1850-01	Tumor	TCGA-14-2554	26.75.0	Nationwide Children's Hospital	22	GBM	6738D3B0-98E0-4197-82D8-45208ED4B196	12	TCGA	2016	Not Available	TCGA-14-2554	b1c4579c-72fa-4974-830c-b6a81ace45f4	5	-19090	532	0	532	TCGA-14-2554-D25232	bfc2a2aa-a7c2-4655-bdfa-33fcf7c67d4d	Not Available	5	Not Available	0	Dexamethasone	Not Available	2	Not Available	Not Available	mg	ADJUVANT	Not Applicable	Not Available	Not Available	NO	Hormone Therapy	Not Available	Not Available	mg	Not Available	2010	Not Available	Not Available	TCGA-14-2554-F25231	2692de48-5008-40b6-9c79-63a3ce26743f	5	532	532	Not Available
TCGA-15-0742-01A-01R-1850-01	Tumor	TCGA-15-0742	8.95.0	Nationwide Children's Hospital	22	GBM	DAEBE6E9-D244-4DA3-B63A-368D961D3DCB	12	TCGA	2016	Not Available	TCGA-15-0742	f19850cb-50c4-4f3a-ba80-b1464958ffa8	19	-24050	419	0		TCGA-15-0742-D25279;TCGA-15-0742-D25280	899b41e7-c294-4a04-92a4-9f0ee787a22f;a8f06a13-5d95-484e-af93-7ca10c8c280d	Not Available;Not Available	24;24	59;300	28;259	Temozolomide;SAHA	Not Available;Not Available	4;4	Not Available;Not Available	Not Available;Not Available	mg/m2/day;mg	ADJUVANT;ADJUVANT	Not Applicable;Not Applicable	Not Available;Not Available	PO;Not Available	NO;NO	Chemotherapy;Targeted Molecular therapy	Not Available;Not Available	75;200	mg/m2/day;mg	Not Available;Not Available	2009;2009	Not Available	NOT HISPANIC OR LATINO	TCGA-15-0742-F25278	e8ae23fb-66e5-40c8-81d8-c17d859d7d11	19	419		Not Available
TCGA-15-1444-01A-02R-1850-01	Tumor	TCGA-15-1444	111.64.0	Nationwide Children's Hospital	22	GBM	A1D3180A-C209-491F-8221-CE353A555A16	12	TCGA	2016	Not Available	TCGA-15-1444	4c42dc4e-66b7-40bf-9fbe-b92543248198	4	-7827	1537	0		TCGA-15-1444-D41928;TCGA-15-1444-D46090	A7691528-3F1B-43A5-A3CC-994A237A391C;9A137468-4D2D-42E0-AAA8-076A86B46974	Not Available;Not Available	4;31	72;72	38;38	BCNU;CPT-11	Unknown;Unknown	4;7	Not Available;Not Available	Not Available;Not Available	Not Available;Not Available	Not Available;Not Available	Not Applicable;Not Applicable	Not Available;Not Available	Not Available;Not Available	NO;NO	Chemotherapy;Chemotherapy	Not Available;Not Available	Not Available;Not Available	Not Available;Not Available	YES;YES	2013;2013	Unknown	NOT HISPANIC OR LATINO
TCGA-16-0846-01A-01R-1850-01	Tumor	TCGA-16-0846	10.84.0	Nationwide Children's Hospital	22	GBM	81E753F4-2319-4053-9894-905F93F58091	12	TCGA	2016	Not Available	TCGA-16-0846	543c0a7d-ccd7-4b8d-98fb-eabec806231d	17	-31111	119	0	119																								Not Available	NOT HISPANIC OR LATINO	TCGA-16-0846-F25297	ab96466e-4712-4714-96f6-3530fea693ca	17	119	119	Not Available
TCGA-16-1045-01B-01R-1850-01	Tumor	TCGA-16-1045	16.87.0	Nationwide Children's Hospital	22	GBM	AB34CFC7-C4B4-4659-BC61-E5DB75030ECC	12	TCGA	2016	Not Available	TCGA-16-1045	cd73f38a-f6ff-4e7b-bd43-ec7b82dbe7df	27	-18195	883	0	883																								Not Available	NOT HISPANIC OR LATINO	TCGA-16-1045-F25312	fc2bb9d6-3fc0-4511-b81c-a7658dae6d1a	27	883	883	Not Available
TCGA-19-0957-02A-11R-2005-01	Tumor	TCGA-19-0957	20.86.0	Nationwide Children's Hospital	22	GBM	63F41535-EE9A-42D1-8828-739F2FF6BD9A	12	TCGA	2016	Not Available	TCGA-19-0957	a589e2dc-7649-492c-9569-592698acaa6f	18	-17714	666	0	666	TCGA-19-0957-D25346;TCGA-19-0957-D25341;TCGA-19-0957-D25347;TCGA-19-0957-D25348;TCGA-19-0957-D25343;TCGA-19-0957-D25342;TCGA-19-0957-D25345;TCGA-19-0957-D25344	be2852c1-7820-410b-b8ef-905b166e6f62;04d630b3-57ba-470a-8bed-10679de0cf64;9c93da98-3825-4f5c-bbaa-14f56cc91754;1850ca9d-14e8-42d8-955a-3c27864531e3;24409f69-b2c5-43ac-88a7-0754faa77c84;14ca8af8-9943-4c2d-b0ca-de8f24430edd;360c973d-54ec-4d7d-8cdb-d3d5668ff31e;6d8eb8d5-11fe-4242-a274-5d40ffd7e152	Not Available;Not Available;Not Available;Not Available;Not Available;Not Available;Not Available;Not Available	18;18;18;18;18;18;18;18	552;580;608;608;273;81;552;372	538;566;594;594;120;35;538;368	Irinotecan;Avastin;Avastin;Irinotecan;Temozolomide;Temozolomide;Avastin;Temozolomide	Not Available;Not Available;Not Available;Not Available;Not Available;Not Available;Not Available;Not Available	9;9;9;9;9;9;9;9	02;02;02;02;06;06;02;01	Not Available;Not Available;Not Available;Not Available;Not Available;Not Available;Not Available;Not Available	mg;mg;mg;mg;mg;mg;mg;mg	PROGRESSION;PROGRESSION;PROGRESSION;PROGRESSION;ADJUVANT;OTHER, SPECIFY IN NOTES;PROGRESSION;RECURRENCE	Not Applicable;Not Applicable;Not Applicable;Not Applicable;Not Applicable;Concurrent;Not Applicable;Not Applicable	Not Available;Not Available;Not Available;Not Available;Not Available;Not Available;Not Available;Not Available	IV;IV;IV;IV;PO;PO;IV;PO	NO;NO;NO;NO;NO;NO;NO;NO	Chemotherapy;Chemotherapy;Chemotherapy;Chemotherapy;Chemotherapy;Chemotherapy;Chemotherapy;Chemotherapy	Not Available;Not Available;Not Available;Not Available;Not Available;Not Available;Not Available;Not Available	470;1660;1660;470;9000;5880;1660;1500	mg;mg;mg;mg;mg;mg;mg;mg	Not Available;Not Available;Not Available;Not Available;Not Available;Not Available;Not Available;Not Available	2009;2009;2009;2009;2009;2009;2009;2009	1	NOT HISPANIC OR LATINO	TCGA-19-0957-F25340	9a08f305-8c93-4195-b3f8-858f63f7c93d	18	666	666	1
TCGA-19-1389-02A-21R-2005-01	Tumor	TCGA-19-1389	20.86.0	Nationwide Children's Hospital	22	GBM	B76C885F-0F85-4B71-96BC-21FC45890775	12	TCGA	2016	Not Available	TCGA-19-1389	309005a2-93a8-4566-b8d3-6b9310144266	18	-18659	141	0	141	TCGA-19-1389-D25392;TCGA-19-1389-D25393;TCGA-19-1389-D25391	7eacf5b1-a361-4278-b6ff-9f1079b12195;235380ac-cead-4233-b72a-4a3e8ce912ed;7ecb0132-2d24-46f6-bb0c-e7e5c02f164f	Not Available;Not Available;Not Available	18;18;18	20;41;67	10;26;48	Temozolomide;Temozolomide;Temozolomide	Not Available;Not Available;Not Available	9;9;9	01;01;01	Not Available;Not Available;Not Available	mg;mg;mg	ADJUVANT;ADJUVANT;ADJUVANT	Not Applicable;Not Applicable;Not Applicable	Not Available;Not Available;Not Available	PO;PO;PO	NO;NO;NO	Chemotherapy;Chemotherapy;Chemotherapy	Not Available;Not Available;Not Available	1980;2880;3600	mg;mg;mg	Not Available;Not Available;Not Available	2009;2009;2009	Not Available	NOT HISPANIC OR LATINO	TCGA-19-1389-F25390	5633aa24-37d3-4f74-9134-6e3014f2a4b2	18	141	141	Not Available
TCGA-19-1390-01A-01R-1850-01	Tumor	TCGA-19-1390	38.74.0	Nationwide Children's Hospital	22	GBM	988B6CC0-E689-44A1-910A-B1A3176FD65A	12	TCGA	2016	Not Available	TCGA-19-1390	5252c0b7-be05-4c0c-a8ac-afe9ad459489	31	-23063	772	0	772																								Not Available	NOT HISPANIC OR LATINO	TCGA-19-1390-F25396	417135d5-bc25-41c1-b5a9-941ab6635cc4	31	772	772	Not Available
TCGA-19-1787-01B-01R-1850-01	Tumor	TCGA-19-1787	38.74.0	Nationwide Children's Hospital	22	GBM	611DCEF7-4690-4700-BEF3-A835DADC1832	12	TCGA	2016	Not Available	TCGA-19-1787	456bcab3-165d-456f-94e3-f34f81a61d2e	31	-17894	385	0	385	TCGA-19-1787-D25406;TCGA-19-1787-D25405;TCGA-19-1787-D25404;TCGA-19-1787-D25407	d4937992-314a-42b9-921a-6d6e28f7fe4d;043b39cc-a8ba-48c0-b8c1-be1f39a79b57;2d3e555d-c826-4d8b-87c9-06c8fcabc165;34552695-2d81-4bde-b1e8-e64618e270de	Not Available;Not Available;Not Available;Not Available	31;31;31;1	347;264;85;85	312;112;42;42	Avastin;Temodar;Temodar;Temodar	Not Available;Not Available;Not Available;Not Available	8;8;8;9	03;06;1;01	10;280;140;140	mg;mg;mg;mg	RECURRENCE;ADJUVANT;ADJUVANT;ADJUVANT	Not Applicable;Not Applicable;Not Applicable;Not Applicable	Not Available;Not Available;Not Available;Not Available	IV;PO;PO;PO	NO;NO;NO;NO	Chemotherapy;Chemotherapy;Chemotherapy;Chemotherapy	Not Available;Not Available;Not Available;Not Available	900;9200;5880;5880	mg;mg;mg;mg	Not Available;Not Available;Not Available;Not Available	2010;2010;2010;2010	Not Available	NOT HISPANIC OR LATINO	TCGA-19-1787-F25403	0410847b-4f00-4cf4-b380-afff4cdd43d1	31	385	385	Not Available
TCGA-19-2619-01A-01R-1850-01	Tumor	TCGA-19-2619	38.74.0	Nationwide Children's Hospital	22	GBM	291F1D7F-A8F1-4D00-8166-BA77028AADF4	12	TCGA	2016	Not Available	TCGA-19-2619	f2de4316-026c-4c2d-b091-47bc0ec8612a	14	-20159		0	294	TCGA-19-2619-D25425;TCGA-19-2619-D25426;TCGA-19-2619-D25427	7b0ae2f8-51aa-4c3f-a860-5b6b6763e6cd;ba1a26d3-22c9-4f3b-b132-8b049a04c798;ff015cdc-b5e4-47e7-9a29-c0e3ceb2e408	Not Available;Not Available;Not Available	14;14;14	85;117;295	57;113;153	Temozolomide;Temozolomide;Avastin	Not Available;Not Available;Not Available	5;5;5	1;1;10	125;250;630	mg;mg;mg	ADJUVANT;ADJUVANT;PROGRESSION	Not Applicable;Not Applicable;Not Applicable	Not Available;Not Available;Not Available	PO;PO;IV	NO;NO;NO	Chemotherapy;Chemotherapy;Chemotherapy	Not Available;Not Available;Not Available	3625;1250;630	mg;mg;mg	Not Available;Not Available;Not Available	2010;2010;2010	Not Available	NOT HISPANIC OR LATINO	TCGA-19-2619-F25424	3958c1af-06a8-4b2c-ade6-8457d245e8b9	14		294	Not Available
TCGA-19-2620-01A-01R-1850-01	Tumor	TCGA-19-2620	38.74.0	Nationwide Children's Hospital	22	GBM	59BABBBA-9529-44C2-9E78-982C86F6660C	12	TCGA	2016	Not Available	TCGA-19-2620	352768f9-3ce1-419c-beef-6515c78f5d7a	12	-25665	148	0	148	TCGA-19-2620-D25432	b13b00a7-5216-4c87-a6dd-3acaf18dca53	Not Available	12	51	33	Temozolomide	Not Available	5	1	Not Available	Not Available	ADJUVANT	Not Applicable	Not Available	PO	NO	Chemotherapy	Not Available	Not Available	Not Available	Not Available	2010	Not Available	NOT HISPANIC OR LATINO	TCGA-19-2620-F25431	c32d5834-9dec-42b0-b4b8-1220e81b89ba	12	148	148	Not Available
TCGA-19-2624-01A-01R-1850-01	Tumor	TCGA-19-2624	38.74.0	Nationwide Children's Hospital	22	GBM	4D9E78F6-98FA-4A89-B11A-03ECAC8EE00C	12	TCGA	2016	Not Available	TCGA-19-2624	2f4a127f-101a-4192-b3e8-f9be2c8648bc	12	-18891	5	0	5																								Not Available	NOT HISPANIC OR LATINO	TCGA-19-2624-F25443	a0754c39-83fa-4826-8897-bed689a59154	12	5	5	Not Available
TCGA-19-2625-01A-01R-1850-01	Tumor	TCGA-19-2625	38.74.0	Nationwide Children's Hospital	22	GBM	ACE42FA6-DCEE-4036-A43A-082869D062B1	12	TCGA	2016	Not Available	TCGA-19-2625	f6b2f52b-284d-4bde-9a3d-a0f458d07f08	12	-27930	124	0	124																								Not Available	NOT HISPANIC OR LATINO	TCGA-19-2625-F25445	2dce74eb-a2d0-48fc-a1cd-d06720f87350	12	124	124	Not Available
TCGA-19-2629-01A-01R-1850-01	Tumor	TCGA-19-2629	38.74.0	Nationwide Children's Hospital	22	GBM	8DD56E22-264A-45FC-998D-7B150D76623E	12	TCGA	2016	Not Available	TCGA-19-2629	e17a6048-7a72-42c0-ad3f-97cbff02bc9f	12	-22257	737	0		TCGA-19-2629-D25450;TCGA-19-2629-D25448;TCGA-19-2629-D25449	37f44132-8d6e-4fac-a9f7-6b585818d149;d04a8256-7480-48b0-9c5f-f9c2518a664b;9984f16f-f51d-4442-b8a0-a062b31a3d7e	Not Available;Not Available;Not Available	12;12;12	198;69;135	148;10;104	Avastin;Temodar;Temodar	Not Available;Not Available;Not Available	5;5;5	4;1;2	Not Available;180;350	Not Available;mg;mg	PROGRESSION;ADJUVANT;ADJUVANT	Not Applicable;Not Applicable;Not Applicable	Not Available;Not Available;Not Available	IV;PO;PO	NO;NO;NO	Chemotherapy;Chemotherapy;Chemotherapy	Not Available;Not Available;Not Available	Not Available;7560;3500	Not Available;mg;mg	Not Available;Not Available;Not Available	2010;2010;2010	Not Available	NOT HISPANIC OR LATINO	TCGA-19-2629-F25447	1d911f12-0f60-4477-ae0b-0e91636e39c7	12	737	501	Not Available
TCGA-19-4065-01A-01R-2005-01	Tumor	TCGA-19-4065	174.58.0	Nationwide Children's Hospital	22	GBM	218C2F16-AD99-4D89-A1E4-C787C8C394F3	12	TCGA	2016	Not Available	TCGA-19-4065	a262928c-e20a-4c02-8114-1227e05c43e1	8	-13257		0	214	TCGA-19-4065-D25514;TCGA-19-4065-D25513;TCGA-19-4065-D25512;TCGA-19-4065-D25515	303c8d9e-20a9-4504-a4b7-54e01b834c49;67c05236-39f1-4a0c-8767-f97ded3430df;51b3924b-67b9-4de7-bf7d-d4287a358898;76440094-05a1-44a1-9521-83116d548629	Not Available;Not Available;Not Available;Not Available	8;8;8;8	128;89;70;170	123;78;39;166	Temozolomide;Temozolomide;Temozolomide;Temozolomide	Not Available;Not Available;Not Available;Not Available	6;6;6;6	1;1;1;1	360;180;180;480	mg;mg;mg;mg	RECURRENCE;RECURRENCE;ADJUVANT;RECURRENCE	Not Applicable;Not Applicable;Not Applicable;Not Applicable	Not Available;Not Available;Not Available;Not Available	PO;PO;PO;PO	NO;NO;NO;NO	Chemotherapy;Chemotherapy;Chemotherapy;Chemotherapy	Not Available;Not Available;Not Available;Not Available	1800;2160;5400;2400	mg;mg;mg;mg	Not Available;Not Available;Not Available;Not Available	2010;2010;2010;2010	Not Available	HISPANIC OR LATINO	TCGA-19-4065-F25511	bd92f17e-6954-41c8-8af2-9537d3b36070	8		214	Not Available
TCGA-19-4065-02A-11R-2005-01	Tumor	TCGA-19-4065	174.58.0	Nationwide Children's Hospital	22	GBM	218C2F16-AD99-4D89-A1E4-C787C8C394F3	12	TCGA	2016	Not Available	TCGA-19-4065	a262928c-e20a-4c02-8114-1227e05c43e1	8	-13257		0	214	TCGA-19-4065-D25514;TCGA-19-4065-D25513;TCGA-19-4065-D25512;TCGA-19-4065-D25515	303c8d9e-20a9-4504-a4b7-54e01b834c49;67c05236-39f1-4a0c-8767-f97ded3430df;51b3924b-67b9-4de7-bf7d-d4287a358898;76440094-05a1-44a1-9521-83116d548629	Not Available;Not Available;Not Available;Not Available	8;8;8;8	128;89;70;170	123;78;39;166	Temozolomide;Temozolomide;Temozolomide;Temozolomide	Not Available;Not Available;Not Available;Not Available	6;6;6;6	1;1;1;1	360;180;180;480	mg;mg;mg;mg	RECURRENCE;RECURRENCE;ADJUVANT;RECURRENCE	Not Applicable;Not Applicable;Not Applicable;Not Applicable	Not Available;Not Available;Not Available;Not Available	PO;PO;PO;PO	NO;NO;NO;NO	Chemotherapy;Chemotherapy;Chemotherapy;Chemotherapy	Not Available;Not Available;Not Available;Not Available	1800;2160;5400;2400	mg;mg;mg;mg	Not Available;Not Available;Not Available;Not Available	2010;2010;2010;2010	Not Available	HISPANIC OR LATINO	TCGA-19-4065-F25511	bd92f17e-6954-41c8-8af2-9537d3b36070	8		214	Not Available
TCGA-19-5960-01A-11R-1850-01	Tumor	TCGA-19-5960	111.64.0	Nationwide Children's Hospital	22	GBM	56F0A8C4-D815-4B7B-B9D0-515B25E821A3	12	TCGA	2016	Not Available	TCGA-19-5960	93ed7a2b-b0cb-4a84-871f-5c34a0b6a640	3	-20641		0	165	TCGA-19-5960-D25504;TCGA-19-5960-D43339;TCGA-19-5960-D43340	85a6db91-61ec-4dd6-a0de-f2942ae7d388;CF998836-C6A7-47AB-9E6F-37FB6C4AD0E8;43A79D6C-2827-4F1A-9617-E8914021F046	Not Available;Not Available;Not Available	3;17;17	71;165;155	30;55;123	Temodar;Avastin;Temodar	Not Available;Stable Disease;Stable Disease	6;5;5	Not Available;Not Available;Not Available	135;Not Available;Not Available	mg;Not Available;Not Available	ADJUVANT;Not Available;Not Available	Not Applicable;Not Applicable;Not Applicable	Not Available;Not Available;Not Available	PO;Not Available;Not Available	NO;NO;NO	Chemotherapy;Chemotherapy;Chemotherapy	Not Available;Not Available;Not Available	5670;Not Available;Not Available	mg;Not Available;Not Available	Not Available;YES;NO	2011;2013;2013	Not Available	NOT HISPANIC OR LATINO	TCGA-19-5960-F25503;TCGA-19-5960-F43299	9acaed8b-7991-46ca-b07f-865175f1d72d;0706C7B7-C260-4A9C-9AAC-9F4BB133B119	3;16	455	165	Not Available;Not Available
TCGA-26-1442-01A-01R-1850-01	Tumor	TCGA-26-1442	111.64.0	Nationwide Children's Hospital	22	GBM	2A10474E-4E8E-4C1B-85FC-12D74A473481	12	TCGA	2016	Not Available	TCGA-26-1442	c29d73c0-c885-4105-bf74-38e9178e71c9	5	-15950		0	953	TCGA-26-1442-D26890;TCGA-26-1442-D26892;TCGA-26-1442-D26891	31bf12a2-9754-4572-b3de-dae983256b6b;39900ada-9a3e-45a4-9018-cf057212934e;92b35e00-e3e3-494a-90c0-161c572ef50f	Not Available;Not Available;Not Available	5;5;5	66;872;66	27;94;27	Motexafin Gadolinium;Temodar;Temodar	Not Available;Not Available;Not Available	7;7;7	22;27;01	340;200;140	mg;mg/m2;mg	ADJUVANT;ADJUVANT;ADJUVANT	Not Applicable;Not Applicable;Not Applicable	Not Available;Not Available;Not Available	IV;PO;PO	NO;NO;NO	Chemotherapy;Chemotherapy;Chemotherapy	Not Available;Not Available;Not Available	7480;27000;5600	mg;mg/m2;mg	Not Available;Not Available;Not Available	2011;2011;2011	1	NOT HISPANIC OR LATINO	TCGA-26-1442-F26889	069b7a6f-26ea-4454-8359-d018df06d385	5		953	1
TCGA-26-5132-01A-01R-1850-01	Tumor	TCGA-26-5132	79.66.0	Nationwide Children's Hospital	22	GBM	C4D789FF-8180-457B-AA53-4D9FB6E7EEEF	12	TCGA	2016	Not Available	TCGA-26-5132	2c5fa2d4-8e35-42e4-8bca-9fb3371a19c8	21	-27196		0	286	TCGA-26-5132-D26872;TCGA-26-5132-D26873	b05ec676-af92-4bc5-948f-26834129de35;1aa188e4-092a-44cf-996c-22c274586bc8	Not Available;Not Available	21;21	83;205	40;205	Temozolomide;Temozolomide	Not Available;Not Available	12;12	1;1	110;150	mg;mg/m2	ADJUVANT;ADJUVANT	Not Applicable;Not Applicable	Not Available;Not Available	PO;PO	NO;NO	Chemotherapy;Chemotherapy	Not Available;Not Available	4620;150	mg;mg/m2	Not Available;Not Available	2010;2010	2	NOT HISPANIC OR LATINO	TCGA-26-5132-F26871	55aede52-7e6e-4e17-b658-be47d30c307b	21		286	2
TCGA-26-5133-01A-01R-1850-01	Tumor	TCGA-26-5133	79.66.0	Nationwide Children's Hospital	22	GBM	85C6215A-39DD-4058-BFA3-31D453B8461E	12	TCGA	2016	Not Available	TCGA-26-5133	a28b256e-e085-467d-bdba-5c39718012d7	21	-21560		0	452	TCGA-26-5133-D26878;TCGA-26-5133-D26877;TCGA-26-5133-D26879	b8390c6f-deba-4a86-81c3-0a7207035d67;77720aaf-5891-415c-951f-7c746b28074e;54671333-2c7a-4090-8642-777a9ea17783	Not Available;Not Available;Not Available	21;21;21	120;68;351	116;25;144	Temozolomide;Temozolamide;Temozolomide	Not Available;Not Available;Not Available	12;12;12	1;1;8	150;75;200	mg/m2;mg/m2;mg/m2	ADJUVANT;ADJUVANT;ADJUVANT	Not Applicable;Not Applicable;Not Applicable	Not Available;Not Available;Not Available	PO;PO;PO	NO;NO;NO	Chemotherapy;Chemotherapy;Chemotherapy	Not Available;Not Available;Not Available	750;3300;8000	mg/m2;mg/m2;mg/m2	Not Available;Not Available;Not Available	2010;2010;2010	1	NOT HISPANIC OR LATINO	TCGA-26-5133-F26876	e7ffe4ac-7d03-4a3a-96a5-ecfef5b02273	21		452	1
TCGA-26-5134-01A-01R-1850-01	Tumor	TCGA-26-5134	79.66.0	Nationwide Children's Hospital	22	GBM	2B9E7768-5354-4BE9-BAF2-3515866F11F3	12	TCGA	2016	Not Available	TCGA-26-5134	20bad0d5-3135-49a4-a119-fa7a1e56fd1b	27	-27111		0	167																								2	NOT HISPANIC OR LATINO	TCGA-26-5134-F26882	42f651ea-a051-43da-82e4-1db9fba544a7	27		167	2
TCGA-26-5135-01A-01R-1850-01	Tumor	TCGA-26-5135	79.66.0	Nationwide Children's Hospital	22	GBM	D5167B6C-B2D9-4CA3-91E7-64D043DA1661	12	TCGA	2016	Not Available	TCGA-26-5135	69d56f2d-6924-409b-9d1e-c8d69b400270	27	-26490	270	0																									Not Available	NOT HISPANIC OR LATINO	TCGA-26-5135-F68870	B1460DC0-1B2E-4556-AE6A-A5F73ED6B090	22	270		Not Available
TCGA-26-5136-01B-01R-1850-01	Tumor	TCGA-26-5136	79.66.0	Nationwide Children's Hospital	22	GBM	7DAC0B3F-E8C9-45F8-A134-DFB0321EE5C0	12	TCGA	2016	Not Available	TCGA-26-5136	34f216fb-09dc-48af-9e09-7d12cc07c1f7	27	-28496		0	37																								Not Available	NOT HISPANIC OR LATINO	TCGA-26-5136-F61146	6E72702B-78D3-4F9E-9BC9-0395DFCB0D8B	25	577		Not Available
TCGA-26-5139-01A-01R-1850-01	Tumor	TCGA-26-5139	79.66.0	Nationwide Children's Hospital	22	GBM	D30E096F-C0E4-4624-8125-89F381191801	12	TCGA	2016	Not Available	TCGA-26-5139	d73ca945-b60b-4b5c-ac53-7ef2602a4951	27	-23782		0	48																								2	NOT HISPANIC OR LATINO	TCGA-26-5139-F26887	8bf8f057-e431-4cb2-99f1-bb8e141e10ef	27		48	2
TCGA-27-1830-01A-01R-1850-01	Tumor	TCGA-27-1830	20.86.0	Nationwide Children's Hospital	22	GBM	9F020607-225B-42A5-B12F-3BB664B86009	12	TCGA	2016	Not Available	TCGA-27-1830	6e72d2e2-96fe-4fbb-9fe6-39ec28753eb6	2	-21131	154	0	146	TCGA-27-1830-D26909;TCGA-27-1830-D26907;TCGA-27-1830-D26908	5b5b9f37-57e0-4e38-a80e-09074f499715;d7b406d6-5e84-4b17-8abb-e5e35d5163fe;bb31a0d1-b24d-4427-b42f-5ad87f384959	Not Available;Not Available;Not Available	2;2;2	70;86;86	-1;8;8	Dexamethasone;Cisplatin;Temozolomide	Not Available;Not Available;Not Available	10;10;10	Not Available;03;03	Not Available;Not Available;Not Available	mg/day;mg;mg	ADJUVANT;ADJUVANT;ADJUVANT	Not Applicable;Not Applicable;Not Applicable	Not Available;Not Available;Not Available	Not Available;Other (specify below);Other (specify below)	NO;NO;NO	Hormone Therapy;Chemotherapy;Chemotherapy	Not Available;Not Available;Not Available	4;420;3750	mg/day;mg;mg	Not Available;Not Available;Not Available	2009;2009;2009	1	NOT HISPANIC OR LATINO	TCGA-27-1830-F26906	c2eea3eb-c421-42ea-8e3f-c7af4cbd3689	2	154	146	1
TCGA-27-1831-01A-01R-1850-01	Tumor	TCGA-27-1831	26.75.0	Nationwide Children's Hospital	22	GBM	015C4E5C-9391-4986-850E-17D9CF2CBFB5	12	TCGA	2016	Not Available	TCGA-27-1831	f45f4a30-6b4c-4f15-9140-959d6a25a45f	12	-24447	505	0	505	TCGA-27-1831-D26916;TCGA-27-1831-D26915;TCGA-27-1831-D26914;TCGA-27-1831-D26917	c13e764e-0f29-4f9d-ae69-59c18b788d10;59c66bff-d29b-401e-9638-7f600ac4d629;497fd61d-6918-4ad8-8ed0-cb9b70dc2711;d2f5a955-3a99-4b88-8d08-0e8bc0de67cf	Not Available;Not Available;Not Available;Not Available	12;12;12;12	505;103;98;505	-8;6;4;-8	Dexamethasone;Temozolomide;Cisplatin;Oxcarbazepine	Not Available;Not Available;Not Available;Not Available	3;3;3;3	Not Available;03;03;Not Available	8;200;140;600	mg;mg;mg;mg	ADJUVANT;ADJUVANT;ADJUVANT;ADJUVANT	Not Applicable;Not Applicable;Not Applicable;Not Applicable	Not Available;Not Available;Not Available;Not Available	Other (specify below);PO;IV;PO	NO;NO;NO;NO	Hormone Therapy;Chemotherapy;Chemotherapy;Hormone Therapy	Not Available;Not Available;Not Available;Not Available	4104;3400;420;307800	mg;mg;mg;mg	Not Available;Not Available;Not Available;Not Available	2010;2010;2010;2010	1	NOT HISPANIC OR LATINO	TCGA-27-1831-F26913	efafdeaa-8fd3-462d-bc22-369a9bbf3b16	12	505	505	1
TCGA-27-1832-01A-01R-1850-01	Tumor	TCGA-27-1832	20.86.0	Nationwide Children's Hospital	22	GBM	9145A37B-5745-4061-A54A-EDBB7B1F5F84	12	TCGA	2016	Not Available	TCGA-27-1832	dd76930a-1678-4b70-9864-730534174d41	2	-21678	300	0	0	TCGA-27-1832-D26922;TCGA-27-1832-D26923;TCGA-27-1832-D26921	51f6e02f-ae84-4db3-8db6-d541fe241ba2;a5790756-374e-419e-ba5e-c3bfde4ff05b;f341ad9e-47e3-4d8b-8ea7-fa1b2172b296	Not Available;Not Available;Not Available	2;2;2	207;300;207	207;0;23	Temozolomide;Dexamethasone;Temozolomide	Not Available;Not Available;Not Available	10;10;10	01;Not Available;3	Not Available;Not Available;Not Available	mg;mg/day;mg	ADJUVANT;ADJUVANT;ADJUVANT	Not Applicable;Not Applicable;Not Applicable	Not Available;Not Available;Not Available	PO;Not Available;PO	NO;NO;NO	Chemotherapy;Hormone Therapy;Chemotherapy	Not Available;Not Available;Not Available	1200;8;3600	mg;mg/day;mg	Not Available;Not Available;Not Available	2009;2009;2009	0	NOT HISPANIC OR LATINO	TCGA-27-1832-F26920	8bee2933-5e9c-496e-a4a0-9198eda37aa8	2	300	0	0
TCGA-27-1834-01A-01R-1850-01	Tumor	TCGA-27-1834	20.86.0	Nationwide Children's Hospital	22	GBM	7247EEBF-AEBC-4825-8AA5-3CE0A33BE644	12	TCGA	2016	Not Available	TCGA-27-1834	7340f325-579f-4b90-96aa-3a7b362129ca	2	-20568	1233	0	1008	TCGA-27-1834-D26940;TCGA-27-1834-D26935;TCGA-27-1834-D26939;TCGA-27-1834-D26937;TCGA-27-1834-D26938;TCGA-27-1834-D26936	f14698b7-373a-4b42-b9e1-b5bf4745cab5;7747c480-15aa-44c1-88b7-df4598f08265;e168251a-0405-4dd9-bf97-2f229c557e15;f5afb153-8271-4de4-9f6b-a125ea422890;3510fe07-111c-44ce-8413-c36dc1889288;a325e73e-bc7e-45dc-ad3d-1350266bad6b	Not Available;Not Available;Not Available;Not Available;Not Available;Not Available	2;2;2;2;2;2	1233;540;168;540;168;662	-5;352;15;352;15;352	Dexamethasone;Procarbazine;Cisplatin;Fotemustine;Temozolomoide;Temozolomide	Not Available;Not Available;Not Available;Not Available;Not Available;Not Available	10;10;10;10;10;10	Not Available;06;5;06;5;Not Available	Not Available;Not Available;Not Available;Not Available;Not Available;Not Available	mg;mg;mg;mg;mg;mg	ADJUVANT;ADJUVANT;ADJUVANT;ADJUVANT;ADJUVANT;ADJUVANT	Not Applicable;Not Applicable;Not Applicable;Not Applicable;Not Applicable;Not Applicable	Not Available;Not Available;Not Available;Not Available;Not Available;Not Available	Not Available;Other (specify below);Other (specify below);Other (specify below);Other (specify below);PO	NO;NO;NO;NO;NO;YES	Hormone Therapy;Chemotherapy;Chemotherapy;Chemotherapy;Chemotherapy;Chemotherapy	Not Available;Not Available;Not Available;Not Available;Not Available;Not Available	7302;1248;320;1200;6250;35000	mg;mg;mg;mg;mg;mg	Not Available;Not Available;Not Available;Not Available;Not Available;Not Available	2009;2009;2009;2009;2009;2009	1	NOT HISPANIC OR LATINO	TCGA-27-1834-F26934	f16fe4da-2775-46ab-8fde-1e932d10dac4	2	1233	1008	1
TCGA-27-1835-01A-01R-1850-01	Tumor	TCGA-27-1835	26.75.0	Nationwide Children's Hospital	22	GBM	68839F6D-9FC0-4A03-8D89-5ED9A9905467	12	TCGA	2016	Not Available	TCGA-27-1835	987cb702-057b-4198-8ef3-9cf6a9c51989	12	-19444	648	0	648	TCGA-27-1835-D26946;TCGA-27-1835-D26949;TCGA-27-1835-D26948;TCGA-27-1835-D26944;TCGA-27-1835-D26945;TCGA-27-1835-D26950;TCGA-27-1835-D26947	02ec0fdd-25af-40c8-b76b-6164c9a8bfa9;05abfffd-767d-4c6c-a5b7-2527ba635c94;68c4baf4-8c51-41f4-8689-fd339dc8a717;f1d3d501-cabb-4bea-9c8f-673c26863c84;8426a3d9-288d-432e-b448-7eaecfe12626;9ec3beba-e9f2-4f33-abd9-c2ecb0f1a5f3;90179c52-58fa-4d89-9277-6858c2639759	Not Available;Not Available;Not Available;Not Available;Not Available;Not Available;Not Available	12;12;12;12;12;12;12	462;648;270;3;158;648;208	206;-7;270;2;4;-7;208	PC2;Levetiracetam;BCNU;Cisplatin;Temozolomide;Dexamethasone;FT	Not Available;Not Available;Not Available;Not Available;Not Available;Not Available;Not Available	3;3;3;3;3;3;3	05;Not Available;01;01;03;Not Available;01	300;1000;200;160;300;4;12	mg;mg;mg;mg;mg;mg;mL	RECURRENCE;ADJUVANT;RECURRENCE;ADJUVANT;ADJUVANT;ADJUVANT;RECURRENCE	Not Applicable;Not Applicable;Not Applicable;Not Applicable;Not Applicable;Not Applicable;Not Applicable	Not Available;Not Available;Not Available;Not Available;Not Available;Not Available;Not Available	PO;PO;IV;IV;PO;PO;IV	NO;NO;NO;NO;NO;NO;NO	Chemotherapy;Hormone Therapy;Chemotherapy;Chemotherapy;Chemotherapy;Hormone Therapy;Chemotherapy	Not Available;Not Available;Not Available;Not Available;Not Available;Not Available;Not Available	8400;654000;200;160;4300;1308;12	mg;mg;mg;mg;mg;mg;mL	Not Available;Not Available;Not Available;Not Available;Not Available;Not Available;Not Available	2010;2010;2010;2010;2010;2010;2010	1	NOT HISPANIC OR LATINO	TCGA-27-1835-F26943	d448e672-0fd2-4424-b935-139a7a5fe416	12	648	648	1
TCGA-27-1837-01A-01R-1850-01	Tumor	TCGA-27-1837	26.75.0	Nationwide Children's Hospital	22	GBM	BD14C9FD-8C73-417C-8682-D251868379D4	12	TCGA	2016	Not Available	TCGA-27-1837	bc7a0c8f-c1c1-447c-8019-389e52525081	12	-13368	427	0	427	TCGA-27-1837-D26967;TCGA-27-1837-D26968;TCGA-27-1837-D26969;TCGA-27-1837-D26966	770a6955-d9ba-40c6-937d-7e53b52422bc;77f882ab-ef9f-4982-97fa-671a37ffa566;2d9c4ae5-5cd1-4707-bff9-07975187e626;b07132d2-d261-4b2b-8db1-376ca0949a55	Not Available;Not Available;Not Available;Not Available	12;12;12;12	153;106;427;148	1;35;-6;-1	Temozolomide;Doxorubicin;Dexamethasone;CDDP	Not Available;Not Available;Not Available;Not Available	3;3;3;3	05;04;Not Available;05	350;4;4;160	mg;mg;mg;mg	ADJUVANT;ADJUVANT;ADJUVANT;ADJUVANT	Not Applicable;Not Applicable;Not Applicable;Not Applicable	Not Available;Not Available;Not Available;Not Available	PO;Other (specify below);PO;IV	NO;NO;NO;NO	Chemotherapy;Chemotherapy;Hormone Therapy;Chemotherapy	Not Available;Not Available;Not Available;Not Available	8750;16;2592;800	mg;mg;mg;mg	Not Available;Not Available;Not Available;Not Available	2010;2010;2010;2010	1	NOT HISPANIC OR LATINO	TCGA-27-1837-F26965	60f7ebb9-b092-4947-b42a-c68f9351adb4	12	427	427	1
TCGA-27-2519-01A-01R-1850-01	Tumor	TCGA-27-2519	26.75.0	Nationwide Children's Hospital	22	GBM	5B01226B-226E-4811-8B9C-CA1F3BE4F528	12	TCGA	2016	Not Available	TCGA-27-2519	6ff96a7e-1b96-4530-b8a8-7f2e9e541955	12	-17715		0	316	TCGA-27-2519-D26992;TCGA-27-2519-D26991;TCGA-27-2519-D26994;TCGA-27-2519-D26993;TCGA-27-2519-D26990	38b4dd8f-f469-4d0e-8cc2-da031ed50f0a;054b0154-c0fc-4a4b-ba87-8f9a4194a4e7;930be66e-45b7-4e4c-8fcc-c1377e6c9794;22fe087d-0d98-4c6b-a6d1-fa622e225ba9;6b516de8-700d-4246-bb7d-26ea6920fad7	Not Available;Not Available;Not Available;Not Available;Not Available	12;12;12;12;12	Not Available;259;Not Available;Not Available;95	302;133;-10;-10;49	Fotemustine;Temozolomide;Levetiracetam;Dexamethasone;Temozolomide	Not Available;Not Available;Not Available;Not Available;Not Available	3;3;3;3;3	03;5;Not Available;Not Available;1	130;300;1500;16;140	mg;mg;mg;mg;mg	ADJUVANT;ADJUVANT;ADJUVANT;ADJUVANT;ADJUVANT	Not Applicable;Not Applicable;Not Applicable;Not Applicable;Not Applicable	Not Available;Not Available;Not Available;Not Available;Not Available	IV;PO;PO;PO;PO	YES;NO;YES;YES;NO	Chemotherapy;Chemotherapy;Hormone Therapy;Hormone Therapy;Chemotherapy	Not Available;Not Available;Not Available;Not Available;Not Available	390;7500;Not Available;Not Available;6440	mg;mg;mg;mg;mg	Not Available;Not Available;Not Available;Not Available;Not Available	2010;2010;2010;2010;2010	1	NOT HISPANIC OR LATINO	TCGA-27-2519-F26989;TCGA-27-2519-F68017	5725fa56-d630-49c7-8968-6c609bd7c0ee;47AB22C6-4670-430F-91B4-179DB755625A	12;13	550	316	1;Not Available
TCGA-27-2521-01A-01R-1850-01	Tumor	TCGA-27-2521	26.75.0	Nationwide Children's Hospital	22	GBM	504D93E3-C283-434C-9431-E2B30B8DDD32	12	TCGA	2016	Not Available	TCGA-27-2521	4776b959-d5f5-41ad-ab39-dba6031f6884	12	-12685		0	316	TCGA-27-2521-D26998;TCGA-27-2521-D27000;TCGA-27-2521-D26999	c5e44945-242a-4443-9b7e-c9363c3e5482;bd0142c7-c8dd-4341-a0aa-f5b7deef8097;febea3d3-c51a-42ec-bb3f-6725cc55eb8e	Not Available;Not Available;Not Available	12;12;12	Not Available;Not Available;Not Available	104;-15;-15	Temozolomide;Levetiracetam;Dexamethasone	Not Available;Not Available;Not Available	3;3;3	8;Not Available;Not Available	350;1000;2	mg;mg;mg	ADJUVANT;ADJUVANT;ADJUVANT	Not Applicable;Not Applicable;Not Applicable	Not Available;Not Available;Not Available	PO;PO;PO	YES;YES;YES	Chemotherapy;Hormone Therapy;Hormone Therapy	Not Available;Not Available;Not Available	14000;Not Available;Not Available	mg;mg;mg	Not Available;Not Available;Not Available	2010;2010;2010	1	NOT HISPANIC OR LATINO	TCGA-27-2521-F26997;TCGA-27-2521-F68018	acf20e4a-642c-44ec-8be7-4fd29764cacb;C945AB50-94C7-4122-BEA8-A74706EF6209	12;13	510	316	1;Not Available
TCGA-27-2523-01A-01R-1850-01	Tumor	TCGA-27-2523	26.75.0	Nationwide Children's Hospital	22	GBM	BC599241-A5B3-40B2-B09B-2668EFC4E801	12	TCGA	2016	Not Available	TCGA-27-2523	737b35e1-d668-4fce-9b6e-76946c7952b6	12	-23034	489	0	489	TCGA-27-2523-D27004;TCGA-27-2523-D27007;TCGA-27-2523-D27009;TCGA-27-2523-D27006;TCGA-27-2523-D27008;TCGA-27-2523-D27005	26a7576c-9c9e-4569-b0f2-a2df1697b401;39ff9267-265f-4281-8a19-f77be3a9d334;761ea42a-1ed5-4232-b593-1290feb6162f;3407ded6-d27c-4bbe-b083-811ca6627856;c572b79f-3627-4145-bd94-fc2d64558e1d;158df29a-ed83-4985-9274-248c5ac380d6	Not Available;Not Available;Not Available;Not Available;Not Available;Not Available	12;12;12;12;12;12	59;386;489;380;489;11	10;97;-6;60;-6;11	Cisplatin;Erlotinib;Phenytoin Sodium;Temozolomide;Dexamethasone;Lumustine	Not Available;Not Available;Not Available;Not Available;Not Available;Not Available	3;3;3;3;3;3	02;10;Not Available;10;Not Available;01	90;150;300;300;8;160	mg;mg;mg;mg;mg;mg	ADJUVANT;ADJUVANT;ADJUVANT;ADJUVANT;ADJUVANT;ADJUVANT	Not Applicable;Not Applicable;Not Applicable;Not Applicable;Not Applicable;Not Applicable	Not Available;Not Available;Not Available;Not Available;Not Available;Not Available	IV;PO;PO;PO;PO;PO	NO;NO;NO;NO;NO;NO	Chemotherapy;Chemotherapy;Hormone Therapy;Chemotherapy;Hormone Therapy;Chemotherapy	Not Available;Not Available;Not Available;Not Available;Not Available;Not Available	315;1500;148500;15000;3960;160	mg;mg;mg;mg;mg;mg	Not Available;Not Available;Not Available;Not Available;Not Available;Not Available	2010;2010;2010;2010;2010;2010	1	NOT HISPANIC OR LATINO	TCGA-27-2523-F27003	0bc5df4a-b244-45d1-bae1-b5683c92fc34	12	489	489	1
TCGA-27-2524-01A-01R-1850-01	Tumor	TCGA-27-2524	26.75.0	Nationwide Children's Hospital	22	GBM	B748F89E-FB8C-45F1-98DB-AAFCB73B93EA	12	TCGA	2016	Not Available	TCGA-27-2524	a597bfa8-8c4d-4f8e-9d85-8a9fdc2c56ff	12	-20555	231	0	231	TCGA-27-2524-D27017;TCGA-27-2524-D27015;TCGA-27-2524-D27016;TCGA-27-2524-D27014	4f1509d4-fc32-4fd8-8775-cc5ac1f7db2e;1e14366d-ff0f-4113-9cc7-5fcfaa73f087;372a5ac3-0f43-4694-8d93-b0b71d80b1e9;ded13931-39b4-4aa7-ae44-579d518ab56e	Not Available;Not Available;Not Available;Not Available	12;12;12;12	231;119;231;-6	-6;58;-6;-6	Oxcarbazepine;Temozolomide;Dexamethasone;Gliadel Wafer	Not Available;Not Available;Not Available;Not Available	3;3;3;3	Not Available;03;Not Available;Not Available	600;300;4;8	mg;mg;mg;{Wafer}	ADJUVANT;ADJUVANT;ADJUVANT;ADJUVANT	Not Applicable;Not Applicable;Not Applicable;Not Applicable	Not Available;Not Available;Not Available;Not Available	PO;PO;Other (specify below);Other (specify below)	NO;NO;NO;NO	Hormone Therapy;Chemotherapy;Hormone Therapy;Chemotherapy	Not Available;Not Available;Not Available;Not Available	142200;7500;948;61.6	mg;mg;mg;{Wafer}	Not Available;Not Available;Not Available;Not Available	2010;2010;2010;2010	1	NOT HISPANIC OR LATINO	TCGA-27-2524-F27013	ee7265e9-5dd4-4412-9a5b-aa6f73225f33	12	231	231	1
TCGA-27-2526-01A-01R-1850-01	Tumor	TCGA-27-2526	26.75.0	Nationwide Children's Hospital	22	GBM	0AF1109C-FF45-48E6-A0D6-C5699D59416E	12	TCGA	2016	Not Available	TCGA-27-2526	69d0a566-5fbf-45f6-a240-649b06868e27	15	-28977	87	0	87	TCGA-27-2526-D27022	ad2c9dad-a0d6-482d-b9da-828ecc9f0f02	Not Available	15	87	-6	Dexamethasone	Not Available	3	Not Available	8	mg	ADJUVANT	Not Applicable	Not Available	Other (specify below)	NO	Hormone Therapy	Not Available	744	mg	Not Available	2010	3	NOT HISPANIC OR LATINO	TCGA-27-2526-F27021	e61bcdee-441a-4bcb-b8a8-f2d488b10491	15	87	87	3
TCGA-27-2528-01A-01R-1850-01	Tumor	TCGA-27-2528	26.75.0	Nationwide Children's Hospital	22	GBM	639352A5-053B-4351-A3BD-1685A4CBD821	12	TCGA	2016	Not Available	TCGA-27-2528	be3a7ef3-34ed-40e1-9d9c-187940596b26	15	-22867	480	0	480	TCGA-27-2528-D27032;TCGA-27-2528-D27031;TCGA-27-2528-D27034;TCGA-27-2528-D27035;TCGA-27-2528-D27033	7668113c-c82f-4bce-8a0f-34b36aa3e665;07529714-e599-44b7-b343-f73097786ec4;49a652e6-acd2-4da0-90c3-e43a27d40340;e451f611-8345-4c41-bcba-12e88bdad3e7;fd948429-f8c4-4c5c-95f1-bf8b9758e5df	Not Available;Not Available;Not Available;Not Available;Not Available	15;15;15;15;15	161;150;480;480;465	0;-2;-12;-12;445	Temozolomide;Cisplatin;Dexamethasone;Levetiracetam;Temozolomide	Not Available;Not Available;Not Available;Not Available;Not Available	3;3;3;3;3	04;04;Not Available;Not Available;01	300;60;8;1000;140	mg;mg;mg;mg;mg	ADJUVANT;ADJUVANT;ADJUVANT;ADJUVANT;RECURRENCE	Not Applicable;Not Applicable;Not Applicable;Not Applicable;Not Applicable	Not Available;Not Available;Not Available;Not Available;Not Available	PO;IV;PO;PO;PO	NO;NO;NO;NO;NO	Chemotherapy;Chemotherapy;Hormone Therapy;Hormone Therapy;Chemotherapy	Not Available;Not Available;Not Available;Not Available;Not Available	6000;510;3928;603500;1960	mg;mg;mg;mg;mg	Not Available;Not Available;Not Available;Not Available;Not Available	2010;2010;2010;2010;2010	1	NOT HISPANIC OR LATINO	TCGA-27-2528-F27030	3bf91588-4830-4f7a-b80f-b35ffa22d891	15	480	480	1
TCGA-28-1747-01C-01R-1850-01	Tumor	TCGA-28-1747	26.75.0	Nationwide Children's Hospital	22	GBM	80737BFD-FF11-48E7-8491-513B6673DF89	12	TCGA	2016	Not Available	TCGA-28-1747	35a7e49e-747b-45ce-9a07-3a5faba0ca94	3	-16301	77	0	77	TCGA-28-1747-D27048	806a64cb-04da-4fc3-8f61-0e3421f0e737	Not Available	3	36	25	Temodar	Not Available	3	01	160	mg	ADJUVANT	Not Applicable	Not Available	PO	NO	Chemotherapy	Not Available	Not Available	mg	Not Available	2010	Not Available	NOT HISPANIC OR LATINO	TCGA-28-1747-F27047	09b2a36b-d6df-439e-93e6-86e38b289598	3	77	77	Not Available
TCGA-28-1753-01A-01R-1850-01	Tumor	TCGA-28-1753	26.75.0	Nationwide Children's Hospital	22	GBM	5912B877-9E21-4E88-B007-F42B29898419	12	TCGA	2016	Not Available	TCGA-28-1753	b98184b9-6190-4e95-a1cf-8cffb44b9963	3	-19366		0	37																								Not Available	HISPANIC OR LATINO	TCGA-28-1753-F27079	da5c83cf-09e8-4f81-8438-2f209e5a7316	3		37	Not Available
TCGA-28-2499-01A-01R-1850-01	Tumor	TCGA-28-2499	26.75.0	Nationwide Children's Hospital	22	GBM	434ADAD1-948C-48AD-A362-6A870B864474	12	TCGA	2016	Not Available	TCGA-28-2499	d88b35a3-a291-457a-b15b-a314859b25c5	17	-21838		0	95																								Not Available	Not Available
TCGA-28-2509-01A-01R-1850-01	Tumor	TCGA-28-2509	26.75.0	Nationwide Children's Hospital	22	GBM	5F796CE0-F451-4C53-A5CA-D10B48809BEC	12	TCGA	2016	Not Available	TCGA-28-2509	aa7ad106-eadc-489e-83b2-5698652434ea	5	-28240		0	145	TCGA-28-2509-D27108;TCGA-28-2509-D27109	dd10383e-bf28-4809-b66e-21c7985f9737;14279a1e-b318-4be0-a943-efdea31c0652	Not Available;Not Available	5;5	Not Available;Not Available	33;26	Temodar;Cilenaitide	Not Available;Not Available	3;3	Not Available;Not Available	75;2000	mg/m2;mg/day	ADJUVANT;ADJUVANT	Not Applicable;Not Applicable	Not Available;Not Available	PO;IV	YES;YES	Chemotherapy;Targeted Molecular therapy	Not Available;Not Available	Not Available;Not Available	mg/m2;mg/day	Not Available;Not Available	2010;2010	Not Available	NOT HISPANIC OR LATINO	TCGA-28-2509-F27107	6cecf296-1d6a-4955-9a78-70bdef10dc4d	5		145	Not Available
TCGA-28-2510-01A-01R-1850-01	Tumor	TCGA-28-2510
TCGA-28-2513-01A-01R-1850-01	Tumor	TCGA-28-2513	26.75.0	Nationwide Children's Hospital	22	GBM	3BC09053-4931-405A-9030-8540C5F2AACF	12	TCGA	2016	Not Available	TCGA-28-2513	30256f61-7be9-4d47-8afd-afafa7a079c0	5	-25421		0	222	TCGA-28-2513-D27116;TCGA-28-2513-D27114;TCGA-28-2513-D27115	739b689e-cffb-4e28-b9f5-9e3123161578;8947a763-53b2-40a0-a9ce-3045abe3762d;0f29aee4-dfd4-4b7f-a9d1-8d21fb5c08ef	Not Available;Not Available;Not Available	5;5;5	Not Available;57;Not Available	44;28;44	Avastin;Temodar;Temodar	Not Available;Not Available;Not Available	3;3;3	Not Available;Not Available;Not Available	10;280;280	mg;mg/day;mg/day	RECURRENCE;ADJUVANT;RECURRENCE	Not Applicable;Not Applicable;Not Applicable	Not Available;Not Available;Not Available	IV;PO;PO	YES;NO;YES	Targeted Molecular therapy;Chemotherapy;Chemotherapy	Not Available;Not Available;Not Available	460;Not Available;Not Available	mg;mg/day;mg/day	Not Available;Not Available;Not Available	2010;2010;2010	Not Available	NOT HISPANIC OR LATINO	TCGA-28-2513-F27113	ee8dea9b-8d94-46b3-9ede-e484f5f8dab8	5		222	Not Available
TCGA-28-2514-01A-02R-1850-01	Tumor	TCGA-28-2514	26.75.0	Nationwide Children's Hospital	22	GBM	DF9CEA39-9587-44C1-872E-F6A522F4322E	12	TCGA	2016	Not Available	TCGA-28-2514	350232cb-b9ba-465b-be9a-81afbc6a92e9	5	-16737		0	160	TCGA-28-2514-D27121	1ffeff3a-bdb6-4243-a5e9-98db4c78b318	Not Available	5	Not Available	29	Temozolomide	Not Available	3	Not Available	75	mg/m2	ADJUVANT	Not Applicable	Not Available	PO	YES	Chemotherapy	Not Available	Not Available	mg/m2	Not Available	2010	Not Available	NOT HISPANIC OR LATINO	TCGA-28-2514-F27120	5b7d1275-fb49-47a0-b768-039bac4137b1	5		160	Not Available
TCGA-28-5204-01A-01R-1850-01	Tumor	TCGA-28-5204	79.66.0	Nationwide Children's Hospital	22	GBM	E12CE73A-A59D-4AB0-AB23-4B93EDA7F0E1	12	TCGA	2016	Not Available	TCGA-28-5204	28da11ec-f46a-4abc-b4c8-bbb784419c71	22	-26490	454	0		TCGA-28-5204-D15042;TCGA-28-5204-D28859	f15fd67b-7c1d-4a06-83bb-045299cf6d2f;f826b8bc-7ff9-4eb3-af4e-25a46d7d2a41	Not Available;Not Available	14;25	448;448	9;9	Temodar;Temodar	Not Available;Not Available	7;7	Not Available;Not Available	140;140	mg;mg	ADJUVANT;ADJUVANT	Not Applicable;Not Applicable	01;Not Available	PO;PO	NO;NO	Chemotherapy;Chemotherapy	Not Available;Not Available	8160;8160	mg;mg	Not Available;Not Available	2011;2011	Not Available	Not Available	TCGA-28-5204-F15040;TCGA-28-5204-F28858	566b057b-b555-4cb0-ac55-07291d26f0d9;430a3d7a-7025-4d3c-86ab-e9a42c5afa63	14;22	454		Not Available;Not Available
TCGA-28-5207-01A-01R-1850-01	Tumor	TCGA-28-5207	79.66.0	Nationwide Children's Hospital	22	GBM	53A200B0-34A1-4E86-8F69-3413CE7E51FA	12	TCGA	2016	Not Available	TCGA-28-5207	d9fcf27f-48e3-43fd-a8cf-3db246cf4221	22	-25975	343	0	275	TCGA-28-5207-D15034;TCGA-28-5207-D28863;TCGA-28-5207-D28864	dfedfcb7-239f-4d6d-8e0f-1d5c27c67c61;d3e4bb96-77bf-4132-83a2-6e8eb2ff279d;994e0573-de17-448c-bcae-921b60cf0143	Not Available;Not Available;Not Available	14;22;29	Not Available;Not Available;Not Available	Not Available;Not Available;Not Available	Temodar;Temodar;Not Available	Not Available;Not Available;Not Available	7;7;8	Not Available;Not Available;Not Available	Not Available;Not Available;Not Available	Not Available;Not Available;Not Available	ADJUVANT;ADJUVANT;PROGRESSION	Not Applicable;Not Applicable;Not Applicable	Not Available;Not Available;Not Available	Not Available;Not Available;Not Available	Not Available;Not Available;Not Available	Chemotherapy;Chemotherapy;Chemotherapy	Not Available;Not Available;Not Available	Not Available;Not Available;Not Available	Not Available;Not Available;Not Available	Not Available;Not Available;Not Available	2011;2011;2011	Not Available	Not Available	TCGA-28-5207-F15032;TCGA-28-5207-F28862	b08d1e3f-f07f-4975-816d-e07828edca31;330a23a8-b3ed-47ee-ab28-8b59f47978b8	14;22	343	275	Not Available;Not Available
TCGA-28-5208-01A-01R-1850-01	Tumor	TCGA-28-5208	79.66.0	Nationwide Children's Hospital	22	GBM	3230DC04-B7D3-4B36-A422-C1EA9CD5615B	12	TCGA	2016	Not Available	TCGA-28-5208	46bfebf4-0ef6-4348-81dc-d7d3cb52c08f	22	-19053		0	474	TCGA-28-5208-D15029;TCGA-28-5208-D28869;TCGA-28-5208-D15531;TCGA-28-5208-D28870;TCGA-28-5208-D16142;TCGA-28-5208-D28871;TCGA-28-5208-D28872;TCGA-28-5208-D16141	08b63faf-8283-4fd4-8a9d-34e58353221a;c2f92122-7e4d-4bbd-8270-8cb0e357cd11;1321e800-1342-41f5-ae14-192e2f62ad40;158c3206-0163-441e-811b-fbbc2f29f4a1;fa0d7a8e-eeda-40fd-9f07-5818987777a4;058a67ec-61c3-47d5-9dac-2de21b2d148a;cee5e39d-9590-4e49-8d50-f5295a4b4e3e;633d8ae7-29e0-4f8e-a24c-4f8fffc2fb80	Not Available;Not Available;Not Available;Not Available;Not Available;Not Available;Not Available;Not Available	14;22;23;24;6;14;14;16	49;49;435;435;285;435;285;435	11;11;287;287;149;287;149;287	Temodar;Temodar;Avastin;Avastin;Temodar;CPT11;Temodar;CPT11	Not Available;Not Available;Not Available;Not Available;Not Available;Not Available;Not Available;Not Available	7;7;8;8;9;9;9;9	01;01;05;05;05;05;05;05	140;140;10;10;390;Not Available;390;Not Available	mg;mg;mg/kg;Not Available;mg;Not Available;mg;Not Available	ADJUVANT;ADJUVANT;RECURRENCE;RECURRENCE;RECURRENCE;RECURRENCE;RECURRENCE;RECURRENCE	Not Applicable;Not Applicable;Not Applicable;Not Applicable;Not Applicable;Not Applicable;Not Applicable;Not Applicable	01;Not Available;03;Not Available;02;Not Available;Not Available;03	PO;PO;IV;IV;PO;Not Available;PO;Not Available	NO;NO;NO;NO;NO;NO;NO;NO	Chemotherapy;Chemotherapy;Chemotherapy;Chemotherapy;Chemotherapy;Chemotherapy;Chemotherapy;Chemotherapy	Not Available;Not Available;Not Available;Not Available;Not Available;Not Available;Not Available;Not Available	5320;5320;Not Available;Not Available;9750;Not Available;9750;Not Available	mg;mg;Not Available;Not Available;mg;Not Available;mg;Not Available	Not Available;Not Available;Not Available;Not Available;Not Available;Not Available;Not Available;Not Available	2011;2011;2011;2011;2011;2011;2011;2011	Not Available	Not Available	TCGA-28-5208-F15027;TCGA-28-5208-F28868;TCGA-28-5208-F45609	ae158b56-f07b-4a8f-9693-8dd58381a4d2;fce02366-9cf8-4446-ad1e-77c083ae15c9;6AEF3B71-B5B7-4253-92BA-B6548C71C081	14;22;18	544	474	Not Available;Not Available;Not Available
TCGA-28-5209-01A-01R-1850-01	Tumor	TCGA-28-5209	79.66.0	Nationwide Children's Hospital	22	GBM	3D8F8AC4-31BC-41B4-847C-4533CD7DD321	12	TCGA	2016	Not Available	TCGA-28-5209	153c2442-ea61-4b5e-8c5c-c71d287c6055	22	-24362		0	77	TCGA-28-5209-D15025;TCGA-28-5209-D28877	a87875f1-378a-466a-a2e7-2f39634724e9;e8b6763b-1995-4e30-bbea-09c63123dede	Not Available;Not Available	14;22	Not Available;Not Available	Not Available;Not Available	Temodar;Temodar	Not Available;Not Available	7;7	Not Available;Not Available	Not Available;Not Available	Not Available;Not Available	ADJUVANT;ADJUVANT	Not Applicable;Not Applicable	Not Available;Not Available	Not Available;Not Available	Not Available;Not Available	Chemotherapy;Chemotherapy	Not Available;Not Available	Not Available;Not Available	Not Available;Not Available	Not Available;Not Available	2011;2011	Not Available	Not Available	TCGA-28-5209-F15023;TCGA-28-5209-F28876	8540ab78-85d4-4a93-83f2-2ffe33f90a4b;9bf43439-4efc-411d-a7d4-3cfe8ec7a5b7	14;22		442	Not Available;Not Available
TCGA-28-5213-01A-01R-1850-01	Tumor	TCGA-28-5213	79.66.0	Nationwide Children's Hospital	22	GBM	B3698D23-06C0-4181-82DE-524F9A8A04DD	12	TCGA	2016	Not Available	TCGA-28-5213	7338e476-10ff-444a-a16f-429d28355f65	22	-26491		0	298	TCGA-28-5213-D15020;TCGA-28-5213-D28887;TCGA-28-5213-D45679	3ac95a2c-03d1-4ccf-a546-7f3f91d3722b;f1c6e33c-134a-4f69-94ac-9b6d0b685931;C33AEB98-A562-4A68-9DE9-07C959EE1F8B	Not Available;Not Available;Not Available	14;22;24	Not Available;Not Available;50	11;11;9	Temodar;Temodar;Temodar	Not Available;Not Available;Unknown	7;7;7	Not Available;Not Available;Not Available	1800;140;Not Available	mg/m2/day;mg/m2/day;Not Available	ADJUVANT;ADJUVANT;Not Available	Not Applicable;Not Applicable;Not Applicable	Not Available;Not Available;Not Available	PO;PO;Not Available	YES;YES;NO	Chemotherapy;Chemotherapy;Chemotherapy	Not Available;Not Available;Not Available	Not Available;Not Available;Not Available	mg/kg/day;mg/m2/day;Not Available	Not Available;Not Available;Not Available	2011;2011;2013	Not Available	Not Available	TCGA-28-5213-F15019;TCGA-28-5213-F28886;TCGA-28-5213-F45674	3c1728d0-e842-4dc9-a3c8-14a3fca5927e;e5548569-84fc-4be6-a3c3-5da17e523328;384F921F-4693-4E3B-8E65-7F00776DF7DA	14;22;24		951	Not Available;Not Available;Not Available
TCGA-28-5215-01A-01R-1850-01	Tumor	TCGA-28-5215	79.66.0	Nationwide Children's Hospital	22	GBM	7933F3F5-3AA0-479A-8F49-86CBA620E259	12	TCGA	2016	Not Available	TCGA-28-5215	c9e4f0bf-48fc-4600-9e03-314bc575273f	22	-22686	335	0	237	TCGA-28-5215-D14980;TCGA-28-5215-D28898;TCGA-28-5215-D15535;TCGA-28-5215-D28899	45bf8e0d-0055-4510-9ea7-5731b2042988;46c53037-75c3-47ff-aa55-c53618028097;dca8fe37-54d0-4150-bb28-35abf620db4f;22456782-eacd-445a-8dfa-a5160e482bf9	Not Available;Not Available;Not Available;Not Available	14;22;23;24	Not Available;Not Available;Not Available;Not Available	Not Available;Not Available;Not Available;Not Available	Temodar;Temodar;Avastin;Not Available	Not Available;Not Available;Not Available;Not Available	7;7;8;8	Not Available;Not Available;Not Available;Not Available	Not Available;Not Available;Not Available;Not Available	Not Available;Not Available;Not Available;Not Available	ADJUVANT;ADJUVANT;RECURRENCE;RECURRENCE	Not Applicable;Not Applicable;Not Applicable;Not Applicable	Not Available;Not Available;02;Not Available	Not Available;Not Available;IV;IV	Not Available;Not Available;Not Available;Not Available	Chemotherapy;Chemotherapy;Chemotherapy;Chemotherapy	Not Available;Not Available;Not Available;Not Available	Not Available;Not Available;Not Available;Not Available	Not Available;Not Available;Not Available;Not Available	Not Available;Not Available;Not Available;Not Available	2011;2011;2011;2011	Not Available	Not Available	TCGA-28-5215-F14979;TCGA-28-5215-F28897	c2e956ee-5a39-4b8d-a4cb-a9e027cbfbeb;24dcfd55-30b7-4c62-92ed-89702f2b2990	14;22	335	237	Not Available;Not Available
TCGA-28-5216-01A-01R-1850-01	Tumor	TCGA-28-5216	79.66.0	Nationwide Children's Hospital	22	GBM	623E2ECD-4B24-4FE8-A7F2-D6F04C2F7FC3	12	TCGA	2016	Not Available	TCGA-28-5216	c2f7f72f-13ae-4efc-9cda-69ca037b4498	22	-19239		0	415	TCGA-28-5216-D14978;TCGA-28-5216-D28903;TCGA-28-5216-D45770	9586497c-daab-45b2-bdb6-1289fb48e2df;677fdeab-e273-4253-8ecf-c4033574dbe7;F8BE08BA-5F55-40D6-B6F1-0C0F4D20FFD9	Not Available;Not Available;Not Available	14;22;24	70;70;70	29;29;29	Temodar;Temodar;Temodar	Not Available;Not Available;Unknown	7;7;7	10;10;Not Available	140;140;Not Available	mg;mg;Not Available	ADJUVANT;ADJUVANT;Not Available	Not Applicable;Not Applicable;Not Applicable	01;Not Available;Not Available	PO;PO;Not Available	NO;NO;NO	Chemotherapy;Chemotherapy;Not Available	Not Available;Not Available;Not Available	5880;5880;Not Available	mg;mg;Not Available	Not Available;Not Available;Not Available	2011;2011;2013	Not Available	Not Available	TCGA-28-5216-F14976;TCGA-28-5216-F28902	cd9e1be7-8e3b-4717-86c0-e4bd63139891;5c076850-0739-4e5d-a08f-7a2eff945534	14;22		415	Not Available;Not Available
TCGA-28-5218-01A-01R-1850-01	Tumor	TCGA-28-5218	79.66.0	Nationwide Children's Hospital	22	GBM	5A21005F-27F4-437E-94F5-F4B1BB3AD6E2	12	TCGA	2016	Not Available	TCGA-28-5218	d558203d-3f70-42d4-accb-008ace280f48	22	-23096	157	0	128	TCGA-28-5218-D14973;TCGA-28-5218-D28907	73ec135b-0979-40c6-a70e-a0cb22a0f163;3dbbcdd2-8034-488a-94ae-b6061850d23c	Not Available;Not Available	14;22	Not Available;Not Available	68;68	Temodar;Temodar	Not Available;Not Available	7;7	Not Available;Not Available	100;100	mg;mg	ADJUVANT;ADJUVANT	Not Applicable;Not Applicable	01;Not Available	PO;PO	NO;NO	Chemotherapy;Chemotherapy	Not Available;Not Available	Not Available;Not Available	Not Available;mg	Not Available;Not Available	2011;2011	Not Available	Not Available	TCGA-28-5218-F14972;TCGA-28-5218-F28906	7e67a53a-ac98-4bba-8be6-44fee949cd6c;c319b53b-c356-4a42-83cf-82c748326e99	14;22	157	128	Not Available;Not Available
TCGA-28-5220-01A-01R-1850-01	Tumor	TCGA-28-5220	79.66.0	Nationwide Children's Hospital	22	GBM	A2E7F9E1-F626-4A31-8D7E-84D437CEB56E	12	TCGA	2016	Not Available	TCGA-28-5220	8e6b9705-e9d2-4fbc-ac03-35c1a5115eef	22	-24622		0	319	TCGA-28-5220-D14968;TCGA-28-5220-D28915;TCGA-28-5220-D45778	754176da-6696-40ea-9c22-c9af774b78c7;b6ac74e6-7590-4cbb-9045-5dfb55c86cca;45D35AC4-6410-4D35-856A-6BD660552781	Not Available;Not Available;Not Available	14;22;24	Not Available;Not Available;Not Available	Not Available;Not Available;138	Temodar;Temodar;Temodar	Not Available;Not Available;Unknown	7;7;7	Not Available;Not Available;Not Available	Not Available;Not Available;Not Available	Not Available;Not Available;Not Available	ADJUVANT;ADJUVANT;Not Available	Not Applicable;Not Applicable;Not Applicable	Not Available;Not Available;Not Available	Not Available;Not Available;Not Available	Not Available;Not Available;NO	Chemotherapy;Chemotherapy;Not Available	Not Available;Not Available;Not Available	Not Available;Not Available;Not Available	Not Available;Not Available;Not Available	Not Available;Not Available;Not Available	2011;2011;2013	Not Available	Not Available	TCGA-28-5220-F14967;TCGA-28-5220-F28914;TCGA-28-5220-F45776	ccb17d9e-6ac9-4ce0-b37a-97fda9d87e34;9125337e-2671-43c8-b190-ed6028c01604;C9904D3A-EE3D-4B07-B0E6-E34859C29991	14;22;24	388	319	Not Available;Not Available;Not Available
TCGA-32-1970-01A-01R-1850-01	Tumor	TCGA-32-1970	26.75.0	Nationwide Children's Hospital	22	GBM	D1412CEB-9F55-4F5F-97D5-372B2FAC2FD2	12	TCGA	2016	Not Available	TCGA-32-1970	6c5154d2-af36-492f-b520-d925528824e4	15	-21613	468	0	468	TCGA-32-1970-D27720;TCGA-32-1970-D27721	5a56bde4-e248-481d-949d-2a2081c5e84a;22a1e898-e102-4e88-a0da-a1e31d13a020	Not Available;Not Available	15;6	67;Not Available	28;Not Available	Temodar;Temodar	Not Available;Not Available	3;7	Not Available;Not Available	170;200	mg;mg	ADJUVANT;ADJUVANT	Not Applicable;Not Applicable	Not Available;Not Available	PO;PO	NO;Not Available	Chemotherapy;Chemotherapy	Not Available;Not Available	6800;Not Available	mg;mg	Not Available;Not Available	2010;2010	1	Not Available	TCGA-32-1970-F27719	bf90b58c-0858-4875-b100-63ea77fa78b2	15	468	468	1
TCGA-32-1980-01A-01R-1850-01	Tumor	TCGA-32-1980	111.64.0	Nationwide Children's Hospital	22	GBM	F82582FF-0A90-4820-9080-D7F64520039B	12	TCGA	2016	Not Available	TCGA-32-1980	d59ffef5-f39b-4627-a7c7-6920b99c2408	13	-26467	36	0	36																								Not Available	NOT HISPANIC OR LATINO	TCGA-32-1980-F27848	5676ea10-96ab-44a4-85c8-ebdc347f4134	13	36	36	Not Available
TCGA-32-1982-01A-01R-1850-01	Tumor	TCGA-32-1982	26.75.0	Nationwide Children's Hospital	22	GBM	5FE8FEC4-44B3-4EEA-807F-72C9D715B51F	12	TCGA	2016	Not Available	TCGA-32-1982	c34760a2-f70e-48c4-a7c2-eb359f8aeb71	8	-27764	142	0	142	TCGA-32-1982-D27740	4a36d971-b0df-4fd6-9ace-da9a1a671b69	Not Available	7	Not Available	Not Available	Gliadel Wafer	Not Available	4	Not Available	Not Available	{Wafer}	OTHER, SPECIFY IN NOTES	Peri-operative Placement	Not Available	Not Available	Not Available	Chemotherapy	Not Available	Not Available	{Wafer}	Not Available	2010	Not Available	NOT HISPANIC OR LATINO	TCGA-32-1982-F27739	88d8e081-ec33-4b93-af6f-aa993cfe423e	8	142	142	Not Available
TCGA-32-2615-01A-01R-1850-01	Tumor	TCGA-32-2615	38.74.0	Nationwide Children's Hospital	22	GBM	C14F9ABA-40C6-4441-B8C6-459B0600419E	12	TCGA	2016	Not Available	TCGA-32-2615	30011f30-2926-47f2-a8f3-4f1b58ffa227	1	-22916	485	0	485	TCGA-32-2615-D27793;TCGA-32-2615-D27796;TCGA-32-2615-D27791;TCGA-32-2615-D27790;TCGA-32-2615-D27792;TCGA-32-2615-D27795;TCGA-32-2615-D27789;TCGA-32-2615-D27794	b9b1765a-c2af-43cd-beff-0fc69aaec23f;d9e68353-6b88-4800-8754-296aea6c596e;582aa494-34c7-47ca-ba58-f426d71a2953;007d3e5a-507e-4dfa-81eb-439bc7a6dd02;dc873395-2359-4e2c-99fe-9d44278518b5;ff336389-7288-40cd-8dca-6e3e471eb4d3;9d0f512f-7989-4862-b7ba-d4a3408cd70a;3b19be5f-2bc7-421a-8614-ede3652c5f26	Not Available;Not Available;Not Available;Not Available;Not Available;Not Available;Not Available;Not Available	1;1;1;1;1;1;1;14	285;Not Available;100;0;273;Not Available;65;285	285;301;96;0;161;301;26;285	Gliadel Wafers;Bevacizumab Avastin;Temodar;Gliadel Wafer;Metronomic Temodar;Avastin;Temodar;Gliadel Wafer	Not Available;Not Available;Not Available;Not Available;Not Available;Not Available;Not Available;Not Available	6;6;6;6;6;6;6;10	Not Available;Not Available;1;Not Available;4;Not Available;Not Available;Not Available	Not Available;Not Available;Not Available;Not Available;Not Available;Not Available;160;Not Available	{Wafer};mg/kg;mg/day;{Wafer};mg/day;mg/kg;mg/day;Not Available	Not Available;RECURRENCE;ADJUVANT;ADJUVANT;ADJUVANT;RECURRENCE;ADJUVANT;RECURRENCE	Not Applicable;Not Applicable;Not Applicable;Not Applicable;Not Applicable;Not Applicable;Not Applicable;Not Applicable	Not Available;Not Available;Not Available;Not Available;Not Available;Not Available;Not Available;Not Available	Other (specify below);IP;IV;PO;Other (specify below);Other (specify below);IP;IV;PO;Other (specify below)	NO;YES;NO;NO;NO;YES;NO;NO	Chemotherapy;Targeted Molecular therapy;Chemotherapy;Chemotherapy;Chemotherapy;Targeted Molecular therapy;Chemotherapy;Chemotherapy	Not Available;Not Available;Not Available;Not Available;Not Available;Not Available;Not Available;Not Available	Not Available;10;300;Not Available;155;10;160;Not Available	{Wafer};mg/kg;mg/day;{Wafer};mg/day;mg/kg;mg/day;Not Available	Not Available;Not Available;Not Available;Not Available;Not Available;Not Available;Not Available;Not Available	2010;2010;2010;2010;2010;2010;2010;2010	Not Available	NOT HISPANIC OR LATINO	TCGA-32-2615-F27788	4cfe42c8-08bf-400b-a716-c206786be380	1	485	485	Not Available
TCGA-32-2616-01A-01R-1850-01	Tumor	TCGA-32-2616	38.74.0	Nationwide Children's Hospital	22	GBM	1A7647B2-29D2-400E-93E3-3810F16D2937	12	TCGA	2016	Not Available	TCGA-32-2616	52408d9f-2637-4952-9b90-cb607a860f23	6	-17781	224	0	224	TCGA-32-2616-D30227;TCGA-32-2616-D30225;TCGA-32-2616-D30228;TCGA-32-2616-D30226	94ef4eb7-70aa-4d22-83ab-e192b3504fb8;b36e4390-7f11-45a9-a266-b7e3135a7730;c8b4b9a7-cea5-4d49-98a7-8916039fc5fd;0d32cb36-431d-4b6d-b6e8-3973fdc53252	Not Available;Not Available;Not Available;Not Available	6;6;6;6	161;71;51;105	129;29;30;101	Temodar;Temodar;Motexatin Gadoinium;Temodar	Not Available;Not Available;Not Available;Not Available	7;7;7;7	2;Not Available;Not Available;1	200;75;Not Available;270	mg;mg;mg;mg	ADJUVANT;ADJUVANT;ADJUVANT;ADJUVANT	Not Applicable;Not Applicable;Not Applicable;Not Applicable	Not Available;Not Available;Not Available;Not Available	PO;PO;IV;PO	NO;NO;NO;NO	Chemotherapy;Chemotherapy;Targeted Molecular therapy;Chemotherapy	Not Available;Not Available;Not Available;Not Available	360;5590;50167;1350	mg;mg;mg;mg	Not Available;Not Available;Not Available;Not Available	2010;2010;2010;2010	1	HISPANIC OR LATINO	TCGA-32-2616-F30224	dcac2de8-4cc6-48d1-ba9d-62645f34dd34	6	224	224	1
TCGA-32-2632-01A-01R-1850-01	Tumor	TCGA-32-2632	38.74.0	Nationwide Children's Hospital	22	GBM	DB847679-0C47-4BF7-A4C5-00A3FEF1809A	12	TCGA	2016	Not Available	TCGA-32-2632	50603cc6-42e6-412f-ab07-4805f728e6b6	30	-29281	269	0																									Not Available	NOT HISPANIC OR LATINO	TCGA-32-2632-F48468	0AF2535B-A846-400D-AF07-85EB93BEEF7D	13	269		Not Available
TCGA-32-2634-01A-01R-1850-01	Tumor	TCGA-32-2634	38.74.0	Nationwide Children's Hospital	22	GBM	1B415102-900A-436C-B270-2323EF2BD06D	12	TCGA	2016	Not Available	TCGA-32-2634	1030a6b9-0df8-4d60-b69f-2a36e630a6ad	30	-29964		0	270	TCGA-32-2634-D27802;TCGA-32-2634-D27801;TCGA-32-2634-D27803	1b38b4c7-7cc1-4d36-8d39-ab4e7d546337;add3771c-2c0e-4ab7-84bc-df8f62747058;490e02e6-76ed-4669-a268-f1f558371b0d	Not Available;Not Available;Not Available	30;30;16	0;59;Not Available	0;17;108	Gliadel Wafer;Temodar;Temodar	Not Available;Not Available;Not Available	7;7;9	Not Available;Not Available;11	Not Available;200;200	{Wafer};mg;mg	Not Available;ADJUVANT;OTHER, SPECIFY IN NOTES	Not Applicable;Not Applicable;Maintainence	Not Available;Not Available;Not Available	Other (specify below);PO;PO	NO;YES;YES	Chemotherapy;Chemotherapy;Chemotherapy	Not Available;Not Available;Not Available	Not Available;160;Not Available	{Wafer};mg;mg	Not Available;Not Available;Not Available	2010;2010;2010	1	NOT HISPANIC OR LATINO	TCGA-32-2634-F27800;TCGA-32-2634-F15676	85b17bb1-bf71-4d2a-87a8-f99df83fdfca;6cf975ef-34a0-45b4-b482-3b121f008ad9	30;15		693	1;Not Available
TCGA-32-2638-01A-01R-1850-01	Tumor	TCGA-32-2638	38.74.0	Nationwide Children's Hospital	22	GBM	355C681F-84C1-4792-82D8-1C37ACCC8A74	12	TCGA	2016	Not Available	TCGA-32-2638	1b25795e-69ad-47fd-bb2f-94ff0910fae1	31	-24658		0	224	TCGA-32-2638-D27809;TCGA-32-2638-D27807;TCGA-32-2638-D27808	90bfcd5e-eea7-40b7-bf20-e78b8b99204f;ec5d9310-7853-4497-9be0-12860c642cae;34681eed-1319-4185-93b7-7ddea7bfdc42	Not Available;Not Available;Not Available	31;31;6	133;68;114	49;26;110	Bevacizumab or placebo RTOG 0825;Temozolomide;Temozolomide	Not Available;Not Available;Not Available	8;8;10	Not Available;Not Available;Not Available	10;Not Available;Not Available	mg/kg;mg/day;mg/day	ADJUVANT;ADJUVANT;ADJUVANT	Not Applicable;Not Applicable;Not Applicable	Not Available;Not Available;Not Available	IV;PO;PO	NO;NO;NO	Targeted Molecular therapy;Chemotherapy;Chemotherapy	Not Available;Not Available;Not Available	Not Available;190;380	mg/kg;mg/day;mg/day	Not Available;Not Available;Not Available	2010;2010;2010	0	NOT HISPANIC OR LATINO	TCGA-32-2638-F27806;TCGA-32-2638-F12883;TCGA-32-2638-F15675;TCGA-32-2638-F30533	a2df71a3-da50-4580-bd52-a8bd8b5ad086;1036221a-b2c2-4e0e-9b5d-78cb931fab9a;323d4620-7e07-45dd-87cc-55f8024bc0c3;e2426165-cae0-4437-9921-f92d85381384	31;31;15;3	766	644	0;Not Available;Not Available;Not Available
TCGA-32-4213-01A-01R-1850-01	Tumor	TCGA-32-4213	62.74.0	Nationwide Children's Hospital	22	GBM	5C950186-95E9-4969-8D4E-B9F79325ED2C	12	TCGA	2016	Not Available	TCGA-32-4213	22e0c3ea-9f6d-4d73-9282-17ee4553f436	14	-17237		0	357	TCGA-32-4213-D27832;TCGA-32-4213-D27831;TCGA-32-4213-D27833;TCGA-32-4213-D15679	39690c3e-a90a-4837-ad5b-b507484a97d3;865a82af-3fc7-43e0-917d-4d944cfcc0f3;cde26995-85fe-4eed-8de5-d6bdd50d364b;20a88f18-2146-46f0-8db1-6211fedf59f2	Not Available;Not Available;Not Available;Not Available	14;14;14;15	135;107;289;Not Available	130;24;155;561	Temodar;Temodar;Temodar;Avastin	Not Available;Not Available;Not Available;Not Available	12;12;12;8	Not Available;Not Available;5;04	Not Available;Not Available;Not Available;944	mg/day;mg/day;mg/day;mg	ADJUVANT;ADJUVANT;ADJUVANT;PROGRESSION	Not Applicable;Not Applicable;Not Applicable;Not Applicable	Not Available;Not Available;Not Available;04	PO;PO;PO;IV	NO;NO;NO;YES	Chemotherapy;Chemotherapy;Chemotherapy;Targeted Molecular therapy	Not Available;Not Available;Not Available;Not Available	390;130;400;3776	mg/day;mg/day;mg/day;mg	Not Available;Not Available;Not Available;Not Available	2010;2010;2010;2011	Not Available	NOT HISPANIC OR LATINO	TCGA-32-4213-F27830;TCGA-32-4213-F15678	ef1fd0b5-f7f7-4821-a897-ac6fb41c9a4e;b4a8f5a4-865a-44f5-8254-f8d965495919	14;15		604	Not Available;Not Available
TCGA-32-5222-01A-01R-1850-01	Tumor	TCGA-32-5222	79.66.0	Nationwide Children's Hospital	22	GBM	401BE0D9-6229-41BC-BFE7-03CBF936E993	12	TCGA	2016	Not Available	TCGA-32-5222	e876dd29-68b0-4bf1-83d1-488c40068a35	4	-24134		0	165	TCGA-32-5222-D27843	c6cbe0c0-a19b-45c9-bd7e-87d3fe7c6780	Not Available	4	77	33	Temodar	Not Available	1	4	140	mg	ADJUVANT	Not Applicable	Not Available	PO	NO	Chemotherapy	Not Available	5880	mg	Not Available	2011	Not Available	NOT HISPANIC OR LATINO	TCGA-32-5222-F27842;TCGA-32-5222-F15695;TCGA-32-5222-F30534	a92e8617-0cbf-49df-81fe-44f3bfd046ba;5420985a-383b-4255-a025-89e379e40e40;028adc4b-a3b7-4e61-a0c9-e9f380f2830c	4;15;3	585	323	Not Available;Not Available;Not Available
TCGA-41-2571-01A-01R-1850-01	Tumor	TCGA-41-2571	38.74.0	Nationwide Children's Hospital	22	GBM	5B27762C-C4F1-4BE3-AAE8-8AA8A3E879DF	12	TCGA	2016	Not Available	TCGA-41-2571	722f462d-f939-4bc1-aae4-8f78b1335a87	3	-32612	26	0	26	TCGA-41-2571-D27981	859dbe3d-138e-4209-b273-439380cfcf98	Not Available	3	25	22	Temodar	Not Available	6	1	160	mg	PALLIATIVE	Not Applicable	Not Available	PO	NO	Chemotherapy	Not Available	640	mg	Not Available	2010	Not Available	NOT HISPANIC OR LATINO	TCGA-41-2571-F27980	b583af35-dfdd-4d1e-b6ac-cdefd9dcdb02	3	26	26	Not Available
TCGA-41-2572-01A-01R-1850-01	Tumor	TCGA-41-2572	62.74.0	Nationwide Children's Hospital	22	GBM	348AAAE5-3CB1-43B1-92FF-589C12C339D6	12	TCGA	2016	Not Available	TCGA-41-2572	1e80ccf6-ef81-4662-bf5e-392f092c1e67	26	-24505	406	0	406	TCGA-41-2572-D27984;TCGA-41-2572-D27985	007ce491-6d9c-4f0e-9caa-cd5995906d1e;bf068f08-f341-47c3-b512-53c5700e4ff5	Not Available;Not Available	18;18	351;76	133;34	Bevacizumab;Temodar	Not Available;Not Available	11;11	13;Not Available	1200;180	mg;mg	PROGRESSION;OTHER, SPECIFY IN NOTES	Not Applicable;Concurrent chemoradiation	Not Available;Not Available	IV;PO	NO;NO	Chemotherapy;Targeted Molecular therapy	Not Available;Not Available	15600;7740	mg;mg	Not Available;Not Available	2010;2010	1	NOT HISPANIC OR LATINO	TCGA-41-2572-F27983	92037db5-563a-46b7-a149-9ad4d0aff71f	26	406	406	1
TCGA-41-3915-01A-01R-1850-01	Tumor	TCGA-41-3915	62.74.0	Nationwide Children's Hospital	22	GBM	BA9770C6-39DF-49C7-99C9-380557FAA918	12	TCGA	2016	Not Available	TCGA-41-3915	43d98306-8b1f-4840-a1a0-146ba0c36400	26	-17880		0	184	TCGA-41-3915-D28010;TCGA-41-3915-D28009;TCGA-41-3915-D15059	0d531287-7767-4564-be4c-99ee0c56afa0;52655b5c-d821-4647-a51a-45e34ed7383b;e5656f8e-19c3-436b-817c-50a2641c993c	Not Available;Not Available;Not Available	26;26;5	Not Available;71;289	115;27;202	Temodar;Temodar;temodar	Not Available;Not Available;Not Available	10;10;5	3;1;04	320;160;400	mg;mg;mg	ADJUVANT;OTHER, SPECIFY IN NOTES;ADJUVANT	Not Applicable;Concurrent Chemoradiation;Not Applicable	Not Available;Not Available;02	PO;PO;PO	YES;NO;NO	Chemotherapy;Chemotherapy;Chemotherapy	Not Available;Not Available;Not Available	5200;6880;8000	mg;mg;mg	Not Available;Not Available;Not Available	2010;2010;2011	1	NOT HISPANIC OR LATINO	TCGA-41-3915-F12837	c86190e1-21b5-4d29-b247-7aaa56f966eb	5	360	360	3
TCGA-41-4097-01A-01R-1850-01	Tumor	TCGA-41-4097	62.74.0	Nationwide Children's Hospital	22	GBM	53C95D48-35CA-43CF-947F-F77902717CF4	12	TCGA	2016	Not Available	TCGA-41-4097	66afd908-0c76-469e-abc3-89563de338c6	26	-23107	6	0	6																								Not Available	NOT HISPANIC OR LATINO	TCGA-41-4097-F28013	66271da7-2879-4014-9913-e7bb4146b680	26	6	6	Not Available
TCGA-41-5651-01A-01R-1850-01	Tumor	TCGA-41-5651	111.64.0	Nationwide Children's Hospital	22	GBM	7BE52CFE-B66F-4652-BC20-A3288553E3B6	12	TCGA	2016	Not Available	TCGA-41-5651	c184c3ca-7ad3-4202-b108-cb9fd5f5d947	21	-21698		0	351	TCGA-41-5651-D28018;TCGA-41-5651-D28017;TCGA-41-5651-D28016;TCGA-41-5651-D28019;TCGA-41-5651-D19527	4de58769-cb3c-4929-8f4f-7517a228ce43;cc7a3d94-37a3-453a-bd42-14500a5d8f30;60baa3a3-2134-4002-ad3b-3c0204da5b42;9c394e26-2496-4a2a-beae-f115e84937d8;f335ba4c-5253-4b79-aafa-a55277c8bda3	Not Available;Not Available;Not Available;Not Available;Not Available	21;21;21;21;6	Not Available;195;77;Not Available;387	231;105;31;345;359	Gliadel wafer carmustine;Temozolomide;Temozolomide;Avastin;Avastin	Not Available;Not Available;Not Available;Not Available;Not Available	7;7;7;7;12	01;04;01;Not Available;03	Not Available;350;140;800;850	{Wafer};mg;mg;mg;mg	RECURRENCE;ADJUVANT;ADJUVANT;RECURRENCE;RECURRENCE	Not Applicable;Not Applicable;Not Applicable;Not Applicable;Not Applicable	Not Available;Not Available;Not Available;Not Available;04	Other (specify below);PO;PO;IV;IV	NO;NO;NO;YES;NO	Chemotherapy;Chemotherapy;Chemotherapy;Targeted Molecular therapy;Targeted Molecular therapy	Not Available;Not Available;Not Available;Not Available;Not Available	Not Available;6600;6580;800;2550	{Wafer};mg;mg;mg;mg	Not Available;Not Available;Not Available;Not Available;Not Available	2011;2011;2011;2011;2011	1	NOT HISPANIC OR LATINO	TCGA-41-5651-F28015;TCGA-41-5651-F19525	021246bf-ef6e-4080-9ef4-b9be548b3396;4c92ded6-07bf-4601-b878-c98df85eea8c	21;6	460	351	1;1
TCGA-76-4925-01A-01R-1850-01	Tumor	TCGA-76-4925	79.66.0	Nationwide Children's Hospital	22	GBM	AF781BB9-3F35-49A2-9825-2429FD40FAFA	12	TCGA	2016	Not Available	TCGA-76-4925	872abc8a-6c1f-4114-b993-7d0327fb38bd	6	-28011	146	0	146	TCGA-76-4925-D28520	8cef6f46-6be3-416a-bc83-e7749f78ff25	Not Available	6	145	Not Available	Temodar	Not Available	4	01	Not Available	Not Available	ADJUVANT	Not Applicable	Not Available	PO	NO	Chemotherapy	Not Available	Not Available	Not Available	Not Available	2011	0	NOT HISPANIC OR LATINO	TCGA-76-4925-F28519	10a60232-69ec-4a38-a78f-5d6176e30e79	6	146	146	0
TCGA-76-4926-01B-01R-1850-01	Tumor	TCGA-76-4926	79.66.0	Nationwide Children's Hospital	22	GBM	56EE266F-E0BD-449C-8ECB-A0A3672C46B3	12	TCGA	2016	Not Available	TCGA-76-4926	8df94420-c736-4a36-b001-5dbe3dff17f0	6	-25085	138	0	138	TCGA-76-4926-D28524	35e4183f-a4ff-47ba-affa-3b4b7adf2edd	Not Available	6	115	83	Temodar	Not Available	4	02	Not Available	Not Available	ADJUVANT	Not Applicable	Not Available	Not Available	NO	Chemotherapy	Not Available	Not Available	Not Available	Not Available	2011	Not Available	Not Available	TCGA-76-4926-F28523	3d612aa9-ad04-49e8-bd35-84eec37cc0fb	6	138	138	Not Available
TCGA-76-4927-01A-01R-1850-01	Tumor	TCGA-76-4927	79.66.0	Nationwide Children's Hospital	22	GBM	8996FF94-17FE-4F9E-B513-E251259222D6	12	TCGA	2016	Not Available	TCGA-76-4927	9d1d9ae5-4640-4060-a207-c9c5b0e905e1	6	-21193	535	0	535																								Not Available	Not Available	TCGA-76-4927-F28527	e7dd4d29-5133-41f9-b9bf-9e80da082a81	6	535	535	Not Available
TCGA-76-4928-01B-01R-1850-01	Tumor	TCGA-76-4928	79.66.0	Nationwide Children's Hospital	22	GBM	A89C1F6E-6536-419E-B81E-2EF6FB2269C5	12	TCGA	2016	Not Available	TCGA-76-4928	dfa3ef71-7006-4c6d-81c4-e0c0c7b75c26	6	-31267	94	0	94	TCGA-76-4928-D28530	dea4b05c-6e7c-46a3-a0f7-fed8446cef13	Not Available	6	70	Not Available	Temodar	Not Available	4	01	Not Available	Not Available	ADJUVANT	Not Applicable	Not Available	PO	NO	Chemotherapy	Not Available	Not Available	Not Available	Not Available	2011	Not Available	Not Available	TCGA-76-4928-F28529	96f61a2e-be0d-4efc-ae97-e54a6199209f	6	94	94	Not Available
TCGA-76-4929-01A-01R-1850-01	Tumor	TCGA-76-4929	79.66.0	Nationwide Children's Hospital	22	GBM	D0098B7A-D1B1-4CD3-891B-0FFE5FAA14C7	12	TCGA	2016	Not Available	TCGA-76-4929	c04657d2-b71b-4402-82fa-02747cce331d	6	-27831	111	0	111																								Not Available	NOT HISPANIC OR LATINO	TCGA-76-4929-F28533	558f1460-f236-4d92-bf36-e81b454816ff	6	111	111	Not Available
TCGA-76-4931-01A-01R-1850-01	Tumor	TCGA-76-4931	79.66.0	Nationwide Children's Hospital	22	GBM	1E65AEBF-9F46-4CA4-B59D-B260637E471A	12	TCGA	2016	Not Available	TCGA-76-4931	752a6e21-9a91-417f-beba-bfdf331d5cac	6	-25812	279	0	279	TCGA-76-4931-D28536	e85bb422-6797-4491-9a76-ff92f29ccdf2	Not Available	6	Not Available	Not Available	Temodar	Not Available	4	Not Available	Not Available	mg	RECURRENCE	Not Applicable	Not Available	PO	Not Available	Chemotherapy	Not Available	Not Available	mg	Not Available	2011	Not Available	Not Available	TCGA-76-4931-F28535	3d0f410b-6233-43b7-a262-790fff0a72f3	6	279	279	Not Available
TCGA-76-4932-01A-01R-1850-01	Tumor	TCGA-76-4932	79.66.0	Nationwide Children's Hospital	22	GBM	009A9994-785D-4CF8-8B37-57D60E93A642	12	TCGA	2016	Not Available	TCGA-76-4932	d6de8d1c-e5ff-45cd-b53e-f943d2578713	6	-18433	1458	0	1458	TCGA-76-4932-D28540	c51de629-6d65-44b7-8650-b637d6eaa342	Not Available	6	Not Available	Not Available	Temodar (escalation)	Not Available	4	Not Available	Not Available	mg	Not Available	Not Applicable	Not Available	PO	Not Available	Chemotherapy	Not Available	Not Available	mg	Not Available	2011	Not Available	Not Available	TCGA-76-4932-F28539	74127aef-0c30-4048-b7c9-2f6328ab59f6	6	1458	1458	Not Available
		TCGA-06-0208	4.100.0	Nationwide Children's Hospital	22	GBM	B22666CB-4F29-4A35-BEF2-90C9CC9ADC4B	12	TCGA	2016	Not Available	TCGA-06-0208	e3711a9b-6d4c-44df-bbab-0a675046a5df	5	-19108	256	0	167	TCGA-06-0208-D22761;TCGA-06-0208-D22760	743e879c-c5ba-4391-a70d-1efaacbf3ea5;abd127de-4081-4844-8715-79add07f6b4e	Not Available;Not Available	29;29	98;98	39;39	Carmustine (BCNU);Cisplatin	Not Available;Not Available	11;11	02;02	Not Available;Not Available	Not Available;mg	ADJUVANT;ADJUVANT	Not Applicable;Not Applicable	Not Available;Not Available	Not Available;IV	NO;NO	Chemotherapy;Chemotherapy	Not Available;Not Available	Not Available;Not Available	Not Available;mg	Not Available;Not Available	2011;2011	Not Available	NOT HISPANIC OR LATINO	TCGA-06-0208-F22759	4f0eb39c-57f2-4830-b798-a9bd64369285	5	256	167	Not Available
		TCGA-02-0070	6.94.0	Nationwide Children's Hospital	22	GBM	9DD144C8-30CA-4893-99F6-0A2F0E51D1A8	12	TCGA	2016	Not Available	TCGA-02-0070	863c285c-5b87-42b9-b8b3-1ae832a6ded3	16	-25916		0	762	TCGA-02-0070-D22351	e2ca146d-2379-4643-9f88-5d7c37b077e9	Not Available	1	57	10	Temozolomide	Not Available	4	1	Not Available	mg/m2/day	ADJUVANT	Not Applicable	Not Available	PO	NO	Chemotherapy	Not Available	75	mg/m2/day	Not Available	2009	Not Available	NOT HISPANIC OR LATINO	TCGA-02-0070-F22350	c832b62e-e85a-4cbf-975b-68b45fcb73a5	16		762	Not Available
		TCGA-28-5211	130.66.0	Nationwide Children's Hospital	22	GBM	34F24969-8632-4C08-AC3D-F9B663E4E4A2	12	TCGA	2016	Not Available	TCGA-28-5211	cf6689b9-d0fa-4461-a6b7-db477629e258	22	-15507		0	358	TCGA-28-5211-D15038;TCGA-28-5211-D28881;TCGA-28-5211-D15532;TCGA-28-5211-D28882;TCGA-28-5211-D16144;TCGA-28-5211-D28883	87940d98-44ec-4352-ba33-c767d0441a46;b5249e40-0eff-4e36-9275-11553d290d59;26c394c9-c6a5-4f7b-a079-d49da78d9ba2;6d629d3f-a747-4f2c-b286-ba86a4fa3e3d;40061326-41ee-4202-a88c-02cfdc9d3101;5ecc75e0-9e8c-4eb0-aa38-e9fd225f00e1	Not Available;Not Available;Not Available;Not Available;Not Available;Not Available	14;22;23;24;6;14	57;57;307;307;307;307	-1;-1;239;239;239;239	Temodar;Temodar;Avastin;Avastin;CPT11;CPT11	Not Available;Not Available;Not Available;Not Available;Not Available;Not Available	7;7;8;8;9;9	01;01;02;02;02;02	140;140;Not Available;Not Available;Not Available;Not Available	mg;mg;Not Available;Not Available;Not Available;Not Available	ADJUVANT;ADJUVANT;RECURRENCE;RECURRENCE;RECURRENCE;RECURRENCE	Not Applicable;Not Applicable;Not Applicable;Not Applicable;Not Applicable;Not Applicable	01;Not Available;02;Not Available;02;Not Available	PO;PO;IV;Not Available;Not Available;Not Available	NO;NO;NO;NO;NO;NO	Chemotherapy;Chemotherapy;Chemotherapy;Chemotherapy;Chemotherapy;Chemotherapy	Not Available;Not Available;Not Available;Not Available;Not Available;Not Available	8360;8360;Not Available;Not Available;Not Available;Not Available	mg;mg;Not Available;Not Available;Not Available;Not Available	Not Available;Not Available;Not Available;Not Available;Not Available;Not Available	2011;2011;2011;2011;2011;2011	Not Available	Not Available	TCGA-28-5211-F15035;TCGA-28-5211-F28880	fdbe693e-2ffa-4007-9519-bed7a6d1534f;7385e89d-40a9-46c9-b291-d37ca9b9752f	14;22		358	Not Available;Not Available
		TCGA-02-0039	6.94.0	Nationwide Children's Hospital	22	GBM	2D7DD2D8-7226-424D-BAFF-71B13D2DCA42	12	TCGA	2016	Not Available	TCGA-02-0039	b584d0a2-d3d2-44b8-85dc-1b3065b499eb	16	-20065	320	0	320																								Not Available	NOT HISPANIC OR LATINO	TCGA-02-0039-F22281	64362086-683d-4970-9628-eafc3a532836	16	320	320	Not Available
		TCGA-06-0240	4.100.0	Nationwide Children's Hospital	22	GBM	790E4D09-0905-41EB-97E4-843C6AC90D22	12	TCGA	2016	Not Available	TCGA-06-0240	a0700d6d-df7b-4327-8738-97b8ad08fd4c	13	-20937	621	0		TCGA-06-0240-D40214;TCGA-06-0240-D40215;TCGA-06-0240-D40216;TCGA-06-0240-D40217;TCGA-06-0240-D40218;TCGA-06-0240-D40219;TCGA-06-0240-D40220	B174A8ED-3DC7-48D8-B624-4E20C131FEA6;AC89545B-B9D6-4C8C-BC96-5F76EE4B2048;B1B57089-EB7E-400B-91E1-29AC72454190;AE41095E-F10E-4DF7-9FA9-005A4CE2A242;375AB109-E2E0-4188-8276-88E579F795AD;C401065A-A4D6-451B-9237-90977C90AD0B;347AFA57-8215-4FFF-8C8C-D8CC91ED1BDD	Not Available;Not Available;Not Available;Not Available;Not Available;Not Available;Not Available	13;13;13;13;13;13;13	65;320;320;407;589;511;589	34;36;36;337;337;435;547	Temozolomide;Temozolomide;Cilengitide;Irinotecan;Bevacizumab;Temozolomide;Carboplatin	Unknown;Unknown;Unknown;Unknown;Unknown;Unknown;Unknown	2;2;2;2;2;2;2	Not Available;Not Available;Not Available;Not Available;Not Available;Not Available;Not Available	Not Available;Not Available;Not Available;Not Available;Not Available;Not Available;Not Available	Not Available;Not Available;Not Available;Not Available;Not Available;Not Available;Not Available	Not Available;Not Available;Not Available;Not Available;Not Available;Not Available;Not Available	Not Applicable;Not Applicable;Not Applicable;Not Applicable;Not Applicable;Not Applicable;Not Applicable	Not Available;Not Available;Not Available;Not Available;Not Available;Not Available;Not Available	Not Available;Not Available;Not Available;Not Available;Not Available;Not Available;Not Available	NO;NO;NO;NO;NO;NO;NO	Chemotherapy;Chemotherapy;Chemotherapy;Chemotherapy;Targeted Molecular therapy;Chemotherapy;Chemotherapy	Not Available;Not Available;Not Available;Not Available;Not Available;Not Available;Not Available	Not Available;Not Available;Not Available;Not Available;Not Available;Not Available;Not Available	Not Available;Not Available;Not Available;Not Available;Not Available;Not Available;Not Available	Not Available;Not Available;Not Available;Not Available;Not Available;Not Available;Not Available	2013;2013;2013;2013;2013;2013;2013	Not Available	NOT HISPANIC OR LATINO
		TCGA-32-1986	26.75.0	Nationwide Children's Hospital	22	GBM	C4A9122D-4823-47D7-8C00-EF8D50A42357	12	TCGA	2016	Not Available	TCGA-32-1986	7ac80045-7c05-4e8f-8217-a380544a6125	8	-25061	386	0	386	TCGA-32-1986-D27743	4d4ed8e9-a057-47ab-a5ee-5c691e916f27	Not Available	8	139	126	Temodar	Not Available	3	1	150	mg/day	ADJUVANT	Not Applicable	Not Available	PO	NO	Chemotherapy	Not Available	Not Available	mg/day	Not Available	2010	Not Available	NOT HISPANIC OR LATINO	TCGA-32-1986-F27742	5f7b44f5-1395-425a-abbf-3bbef1c5eace	8	386	386	Not Available
		TCGA-08-0380	6.94.0	Nationwide Children's Hospital	22	GBM	73093B2A-F987-421E-A4F1-03E1AEC660AE	12	TCGA	2016	Not Available	TCGA-08-0380	6fc40b53-5db2-4319-a039-b023e1bb1d64	19	-27277	454	0	330	TCGA-08-0380-D23259;TCGA-08-0380-D23256;TCGA-08-0380-D23257;TCGA-08-0380-D23258;TCGA-08-0380-D23260	bd96270d-54f2-453e-bdc1-3a3fc050c931;cf946024-3010-4731-9971-627fa2f71668;83a0190a-e7d1-487b-b781-dadfe5087a65;7207fb18-9e10-4b45-8f5a-01453c10f483;0f52d72f-2ed9-42c6-ad05-09419d37cfd6	Not Available;Not Available;Not Available;Not Available;Not Available	26;26;24;24;24	330;330;193;274;Discrepancy	275;293;161;216;Discrepancy	Not Available;VP16;BCNU;Temodar;Marimastat	Not Available;Not Available;Not Available;Not Available;Not Available	3;3;4;4;4	Not Available;1;01;Not Available;Not Available	Not Available;Not Available;Not Available;Not Available;Not Available	Not Available;mg/m2;mg;mg;mg/day	PROGRESSION;PROGRESSION;PROGRESSION;PROGRESSION;ADJUVANT	Not Applicable;Not Applicable;Not Applicable;Not Applicable;Not Applicable	Not Available;Not Available;Not Available;Not Available;Not Available	Not Available;PO;IV;PO;Not Available	Not Available;NO;Not Available;Not Available;YES	Targeted Molecular therapy;Chemotherapy;Chemotherapy;Chemotherapy;Targeted Molecular therapy	Not Available;Not Available;Not Available;Not Available;Not Available	Not Available;50;375;345;200	Not Available;mg/m2;mg;mg;mg/day	Not Available;Not Available;Not Available;Not Available;Not Available	2009;2009;2009;2009;2009	Not Available	Not Available	TCGA-08-0380-F23255	907ba1ba-8cd2-484d-b6f1-7f53613de0f4	19	454	330	Not Available
		TCGA-16-0861	10.84.0	Nationwide Children's Hospital	22	GBM	368765CC-A4AD-4C1E-964A-E502351B45E3	12	TCGA	2016	Not Available	TCGA-16-0861	8a83ea25-d02e-4af8-9167-b29d3ef393cc	17	-23778		0	131																								Not Available	Not Available	TCGA-16-0861-F25309	b5abb1c8-4549-448a-a82e-c990f4addab4	17		131	Not Available
		TCGA-08-0520	5.90.0	Nationwide Children's Hospital	22	GBM	9FCB9246-79D2-4ADF-8998-134E2353095A	12	TCGA	2016	Not Available	TCGA-08-0520	e924d7c6-c98f-4469-8089-70e4ac3ca306	18	-25766	327	0	327	TCGA-08-0520-D23316	b57bc141-fc8a-49fc-bd12-ffa57079021e	Not Available	24	Not Available	175	Temodor	Not Available	4	Not Available	Not Available	mg/m2	PROGRESSION	Not Applicable	Not Available	PO	Not Available	Chemotherapy	Not Available	200	mg/m2	Not Available	2009	Not Available	NOT HISPANIC OR LATINO	TCGA-08-0520-F23315	0da7ea26-4342-4214-a750-ce708091070f	18	327	327	Not Available
		TCGA-02-0052	1.96.0	Nationwide Children's Hospital	22	GBM	1C14540C-8EBC-4DD9-B383-3767BA75776F	12	TCGA	2016	Not Available	TCGA-02-0052	5a448bf3-8e87-4791-91f2-908307a32ed1	16	-18061	383	0	383	TCGA-02-0052-D22300	a6ff91bc-199f-4e27-ba88-8de1445c2128	Not Available	6	204	34	Temozolomide	Not Available	4	5	Not Available	mg/m2/day	ADJUVANT	Not Applicable	Not Available	PO	NO	Chemotherapy	Not Available	200	mg/m2/day	Not Available	2009	Not Available	NOT HISPANIC OR LATINO	TCGA-02-0052-F22299	0c81b750-9d32-433f-b2ec-9fe4b9c64b0b	16	383	383	Not Available
		TCGA-12-1092	16.87.0	Nationwide Children's Hospital	22	GBM	63644E32-8DC3-462E-92A6-FC0EF27C48E0	12	TCGA	2016	Not Available	TCGA-12-1092	4c070166-025e-49b7-b4d0-fe25c8a355b1	2	-21411	661	0	658	TCGA-12-1092-D23395;TCGA-12-1092-D23398;TCGA-12-1092-D23397;TCGA-12-1092-D23394;TCGA-12-1092-D23391;TCGA-12-1092-D23396;TCGA-12-1092-D23393;TCGA-12-1092-D23399;TCGA-12-1092-D23392	e8ef994b-f752-4b83-b9c7-9f14c9d44523;d3ad0089-7068-4d8a-b73b-7eac3cbead82;62ba4c8b-7b1e-4c37-9261-50535180d9b9;12d97238-a55e-4dd2-9ed7-4d29cb0acd36;6a287679-7316-4389-9bec-9c1df97774ec;3e0ce8f5-4a22-4937-9a1a-f517d6cfd8eb;36a50f31-578b-4370-bbd9-53429f377461;5a09a18b-51c3-431b-8771-b958549257c6;0462a7ee-967b-41ee-96bf-717aa9ee2851	Not Available;Not Available;Not Available;Not Available;Not Available;Not Available;Not Available;Not Available;Not Available	2;2;2;2;2;2;2;2;2	460;551;204;367;96;637;232;551;204	368;460;119;232;46;551;205;460;119	CPT 11;Tarceva;Avastin;Temodar;Temodar;Temodar;Temodar;Rapamycin;Temodar	Not Available;Not Available;Not Available;Not Available;Not Available;Not Available;Not Available;Not Available;Not Available	7;7;7;7;7;7;7;7;7	02;Not Available;Not Available;04;01;03;01;Not Available;03	Not Available;Not Available;Not Available;Not Available;Not Available;Not Available;Not Available;Not Available;Not Available	mg/m2;mg;mg/kg;mg/m2;mg/m2;mg/m2;mg/m2;mg;mg/m2	ADJUVANT;ADJUVANT;ADJUVANT;ADJUVANT;ADJUVANT;ADJUVANT;ADJUVANT;ADJUVANT;ADJUVANT	Not Applicable;Not Applicable;Not Applicable;Not Applicable;Not Applicable;Not Applicable;Not Applicable;Not Applicable;Not Applicable	Not Available;Not Available;Not Available;Not Available;Not Available;Not Available;Not Available;Not Available;Not Available	IV;PO;IV;PO;PO;PO;PO;PO;PO	NO;NO;NO;NO;NO;NO;NO;NO;NO	Chemotherapy;Targeted Molecular therapy;Targeted Molecular therapy;Chemotherapy;Chemotherapy;Chemotherapy;Chemotherapy;Targeted Molecular therapy;Chemotherapy	Not Available;Not Available;Not Available;Not Available;Not Available;Not Available;Not Available;Not Available;Not Available	125;150;10;50;75;50;200;5;200	mg/m2;mg;mg/kg;mg/m2;mg/m2;mg/m2;mg/m2;mg;mg/m2	Not Available;Not Available;Not Available;Not Available;Not Available;Not Available;Not Available;Not Available;Not Available	2009;2009;2009;2009;2009;2009;2009;2009;2009	Not Available	NOT HISPANIC OR LATINO	TCGA-12-1092-F23390	15453675-ce5c-4be6-9c85-9feef4b7f8ed	2	661	658	Not Available
		TCGA-02-0071	2.96.0	Nationwide Children's Hospital	22	GBM	748E4E20-FF7F-4CAB-95AD-44EC5645990A	12	TCGA	2016	Not Available	TCGA-02-0071	08505b91-58b8-4121-a8ea-b9832331c24a	16	-19425	167	0	167																								Not Available	NOT HISPANIC OR LATINO	TCGA-02-0071-F22354	e2dcaa72-f2af-4b2a-8ed1-4f8d3b63b26e	16	167	167	Not Available
		TCGA-12-0778	8.95.0	Nationwide Children's Hospital	22	GBM	4A5DB497-F90A-4B32-9DE4-D9E39E359C8F	12	TCGA	2016	Not Available	TCGA-12-0778	db5ea0e6-4cac-4f18-8643-32afb1e0287d	17	-19460	454	0	452	TCGA-12-0778-D23639;TCGA-12-0778-D23640;TCGA-12-0778-D23641;TCGA-12-0778-D23645;TCGA-12-0778-D23646;TCGA-12-0778-D23642;TCGA-12-0778-D23648;TCGA-12-0778-D23644;TCGA-12-0778-D23643;TCGA-12-0778-D23647	8909339d-9203-4057-b833-56e2463f29b2;b59567e1-635e-44e5-a5ce-1c2cc389129d;cac6d807-76ec-4b36-a18b-87b73d783a9f;997e0460-09cb-4eec-98aa-ae4e89c2e57f;bdff6ebe-49de-4842-b983-8beacc2d77da;02edb427-90d0-4845-b101-1f59c526e166;0009ef9d-35eb-47eb-9a30-859b6b5087c7;10c06be0-16ad-4c12-b8da-71413fbfd57f;359761a4-c0af-4ae6-b499-4b938fb79524;2c2bb568-9204-41c7-b8c0-e5c31aabf372	Not Available;Not Available;Not Available;Not Available;Not Available;Not Available;Not Available;Not Available;Not Available;Not Available	24;24;24;24;6;6;6;6;6;6	68;147;232;329;385;352;385;329;352;385	22;89;147;250;355;329;355;250;329;355	Temozolamide;Temozolamide;CCNU;Avastin;Tarceva;Temozolomide;Rapamcyin;VP-16;VP-16;Rapamycin	Not Available;Not Available;Not Available;Not Available;Not Available;Not Available;Not Available;Not Available;Not Available;Not Available	4;4;4;4;5;5;5;5;5;5	1;2;2;Not Available;Not Available;01;Not Available;03;01;Not Available	Not Available;Not Available;Not Available;Not Available;Not Available;Not Available;Not Available;Not Available;Not Available;Not Available	mg/m2;mg/m2;mg;mg/kg;mg;mg/m2;mg;mg/m2;mg/m2;mg/day	ADJUVANT;ADJUVANT;ADJUVANT;PROGRESSION;PROGRESSION;PROGRESSION;PROGRESSION;PROGRESSION;PROGRESSION;PROGRESSION	Not Applicable;Not Applicable;Not Applicable;Not Applicable;Not Applicable;Not Applicable;Not Applicable;Not Applicable;Not Applicable;Not Applicable	Not Available;Not Available;Not Available;Not Available;Not Available;Not Available;Not Available;Not Available;Not Available;Not Available	PO;PO;PO;IV;PO;PO;PO;PO;PO;PO	NO;NO;NO;NO;Not Available;NO;NO;NO;Not Available;NO	Chemotherapy;Chemotherapy;Chemotherapy;Targeted Molecular therapy;Targeted Molecular therapy;Chemotherapy;Targeted Molecular therapy;Chemotherapy;Chemotherapy;Targeted Molecular therapy	Not Available;Not Available;Not Available;Not Available;Not Available;Not Available;Not Available;Not Available;Not Available;Not Available	75;200;110;10;200;50;150;50;50;15	mg/m2;mg/m2;mg;mg/kg;mg;mg/m2;mg;mg/m2;mg/m2;mg/day	Not Available;Not Available;Not Available;Not Available;Not Available;Not Available;Not Available;Not Available;Not Available;Not Available	2009;2009;2009;2009;2009;2009;2009;2009;2009;2009	Not Available	NOT HISPANIC OR LATINO	TCGA-12-0778-F23638	93be8dc4-86ea-4476-966a-de0dea8d62ee	17	454	452	Not Available
		TCGA-06-6701	130.66.0	Nationwide Children's Hospital	22	GBM	409D3CD3-8229-4EAF-9F64-E836DF62F104	12	TCGA	2016	Not Available	TCGA-06-6701	13429a31-a193-4180-a8b2-cceaa21ecbfd	14	-22051		0	151	TCGA-06-6701-D23085	e2891780-108a-4ab1-855f-3aa19eb76dec	Not Available	14	63	20	Temozolomide	Not Available	9	01	75	mg	ADJUVANT	Not Applicable	Not Available	PO	NO	Chemotherapy	Not Available	140	mg	Not Available	2011	Not Available	NOT HISPANIC OR LATINO	TCGA-06-6701-F23084	7c4e1bf7-edc0-41ac-9dc2-3eab7e2243bc	14		151	Not Available
		TCGA-02-0085	2.96.0	Nationwide Children's Hospital	22	GBM	C002FE9B-E613-4111-8FC1-D16E23710431	12	TCGA	2016	Not Available	TCGA-02-0085	2deec528-4550-47b2-9a0d-cac7eeb24f3e	16	-23289	1561	0	1561	TCGA-02-0085-D22379	ed242d21-f512-4d71-b84a-d984ab74d85a	Not Available	1	786	740	Temozolomide	Not Available	4	1	Not Available	mg/m2/day	ADJUVANT	Not Applicable	Not Available	PO	NO	Chemotherapy	Not Available	75	mg/m2/day	Not Available	2009	Not Available	NOT HISPANIC OR LATINO	TCGA-02-0085-F22378	2015f808-4f61-4d18-be22-371ad4700e93	16	1561	1561	Not Available
		TCGA-15-1446	16.87.0	Nationwide Children's Hospital	22	GBM	81D4C645-A34A-4138-9D4A-3FA7BD3E2B6F	12	TCGA	2016	Not Available	TCGA-15-1446	05d5da50-52fe-4342-9c15-9ee4c1d6662e	11	-20355		0	581	TCGA-15-1446-D25284	d98d9b83-5d4c-4629-9afc-bb51df4de4ea	Not Available	11	280	68	Temodar	Not Available	5	6	Not Available	Not Available	ADJUVANT	Not Applicable	Not Available	PO	NO	Chemotherapy	Not Available	Not Available	Not Available	Not Available	2009	1	Not Available	TCGA-15-1446-F25283	9da17936-e863-4823-9ead-17dc6481a1f2	11		581	1
		TCGA-12-1098	16.87.0	Nationwide Children's Hospital	22	GBM	D3EF49B5-F233-40C8-A810-7FC659E03F28	12	TCGA	2016	Not Available	TCGA-12-1098	a05c4aca-5b7c-452a-a92c-f252539f9e9a	6	-27726	121	0	121	TCGA-12-1098-D23444	6da9105c-378e-417c-be27-e660c0975501	Not Available	6	74	35	Temodar	Not Available	7	01	Not Available	mg/m2	ADJUVANT	Not Applicable	Not Available	PO	NO	Chemotherapy	Not Available	75	mg/m2	Not Available	2009	Not Available	NOT HISPANIC OR LATINO	TCGA-12-1098-F23443	381162b0-b81a-477c-8254-379f808257b5	6	121	121	Not Available
		TCGA-4W-AA9S	402.37.0	Nationwide Children's Hospital	22	GBM	43FD596D-AE0D-4868-916B-9911911395B9	12	TCGA	2016	Not Available	TCGA-4W-AA9S	7A8D2E13-315E-4512-85CE-B018D11C3BD3	28	-25545		0	44	TCGA-4W-AA9S-D57927	C1336EBF-B2BD-46FC-BEA2-30355BFE49F7	Not Available	28	105	56	Temozolomide	Complete Response	3	Not Available	Not Available	Not Available	Not Available	Not Applicable	Not Available	Not Available	NO	Chemotherapy	Not Available	Not Available	Not Available	NO	2014	Not Available	NOT HISPANIC OR LATINO	TCGA-4W-AA9S-F71150	62BCA8C7-CE58-4DC6-9C86-1651568E5531	20		44	Not Available
		TCGA-41-3393	62.74.0	Nationwide Children's Hospital	22	GBM	70D1063C-D080-4C36-8210-5AC53CDE6FF8	12	TCGA	2016	Not Available	TCGA-41-3393	6fac5bce-2bc0-4234-9e3e-11891c2fe00e	26	-29904	135	0	135	TCGA-41-3393-D28005	5040f925-eee6-4347-af3b-cebf0cec314c	Not Available	18	95	51	Temodar	Not Available	11	1	120	mg	OTHER, SPECIFY IN NOTES	Concurrent chemoradiation	Not Available	PO	NO	Chemotherapy	Not Available	5040	mg	Not Available	2010	4	NOT HISPANIC OR LATINO	TCGA-41-3393-F28004	2d306d7e-fcd0-456a-869f-5023617fc00c	26	135	135	4
		TCGA-26-1799	20.86.0	Nationwide Children's Hospital	22	GBM	31077ACE-B3F1-4EBF-917C-D0B697A74B19	12	TCGA	2016	Not Available	TCGA-26-1799	ff61d536-b505-47e7-9d3c-a7252e9037a1	22	-25171	285	0	285	TCGA-26-1799-D26868	6dc20c0b-09c1-4ee2-a72d-b544f2e4b7ad	Not Available	22	148	101	Temodar	Not Available	9	02	Not Available	mg	ADJUVANT	Not Applicable	Not Available	PO	NO	Chemotherapy	Not Available	4150	mg	Not Available	2009	2	NOT HISPANIC OR LATINO	TCGA-26-1799-F26867	ea1737aa-549e-41af-994b-b08c0e5a987f	22	285	285	2
		TCGA-74-6581	130.66.0	Nationwide Children's Hospital	22	GBM	305BD00E-6D47-4E83-8053-2214DF1E6007	12	TCGA	2016	Not Available	TCGA-74-6581	28629bf9-f447-4650-8fc2-53f1e938ab71	14	-28263		0	250	TCGA-74-6581-D16911;TCGA-74-6581-D16910	b5258e5a-6ef4-471f-80f5-686fac8268f1;8c98d7d3-f329-49e9-a3d4-21da9ba48c2c	Not Available;Not Available	29;29	Not Available;74	94;26	Temozolomide;Temozolomide	Not Available;Not Available	8;8	6;1	200;150	mg/m2/day;mg/day	ADJUVANT;ADJUVANT	Not Applicable;Not Applicable	2;1	PO;PO	YES;NO	Chemotherapy;Chemotherapy	Not Available;Not Available	6000;7350	mg/m2;mg	Not Available;Not Available	2011;2011	Not Available	Not Available	TCGA-74-6581-F16907;TCGA-74-6581-F28515	df3651e2-d83a-49ea-a3a4-dc0c58759a5a;d43caf15-ce39-46d9-8485-007ac6c8eb5f	29;14		250	Not Available;Not Available
		TCGA-81-5910	111.64.0	Nationwide Children's Hospital	22	GBM	F6C4FC33-A511-4468-A507-AA912F2DC142	12	TCGA	2016	Not Available	TCGA-81-5910	a63ce9ac-24a4-484e-8bcc-717cd7aa92df	7	-23567	49	0																									3	Not Available	TCGA-81-5910-F28600	ed6d4bc4-79c7-4de3-a956-917d1d0c867f	7	49		3
		TCGA-12-0657	8.95.0	Nationwide Children's Hospital	22	GBM	DBA68659-BC5A-457C-8C38-E0BCF0D83FF3	12	TCGA	2016	Not Available	TCGA-12-0657	a9a0bad8-6074-4a7c-9f9e-7dbc1de01def	11	-25413	3	0	3																								Not Available	NOT HISPANIC OR LATINO	TCGA-12-0657-F23509	bcad84a8-0555-4079-8115-4cd79342fc79	11	3	3	Not Available
		TCGA-06-6391	111.64.0	Nationwide Children's Hospital	22	GBM	6F28180E-A13C-4B6D-82F8-CA33A70E657A	12	TCGA	2016	Not Available	TCGA-06-6391	7a4c0a14-ac97-4c2b-a9cc-68cb561b2494	8	-16206	45	0																									1	NOT HISPANIC OR LATINO	TCGA-06-6391-F23055	5b8a6977-10a0-4877-85ae-28b28b12817b	8	45		1
		TCGA-76-6193	111.64.0	Nationwide Children's Hospital	22	GBM	2F7B871A-D076-462C-B970-13C3B07E9DD9	12	TCGA	2016	Not Available	TCGA-76-6193	aa15f655-c1e9-4f4a-acee-2fb76ec82858	22	-28742	82	0	82	TCGA-76-6193-D28562	824b4277-ad11-46d8-aada-57230c2b195e	Not Available	22	Not Available	9	Temodar	Not Available	9	Not Available	Not Available	Not Available	ADJUVANT	Not Applicable	Not Available	PO	NO	Chemotherapy	Not Available	Not Available	Not Available	Not Available	2011	Not Available	Not Available	TCGA-76-6193-F28561	1b3fcff7-d893-4227-894d-182eb88032e5	22	82	82	Not Available
		TCGA-12-3651	38.74.0	Nationwide Children's Hospital	22	GBM	E836A6EC-DE90-441D-B0F1-41298F757B0A	12	TCGA	2016	Not Available	TCGA-12-3651	d540d6d2-266c-48f9-8e73-304389b2060b	17	-28277	386	0	358	TCGA-12-3651-D23861;TCGA-12-3651-D23864;TCGA-12-3651-D23863;TCGA-12-3651-D23862;TCGA-12-3651-D23860;TCGA-12-3651-D23865	583ab4c3-7e47-4a7b-8a8a-2cc08f17f37b;38bacb01-a0de-45d1-a96d-a3ef96b9187a;63332f1a-e0c0-48fd-a1b5-67ae2ba725fd;bfc5451f-2faa-4116-bdbc-017852173f4d;17a463d2-46c6-4773-8946-410ff432aaed;a2f979ae-4c6d-4518-a0fb-e202e967ee0e	Not Available;Not Available;Not Available;Not Available;Not Available;Not Available	17;17;17;17;17;17	212;85;358;358;85;358	186;43;221;221;43;221	Temodar;Avastin;Temodar;CPT 11;Temodar;Avastin	Not Available;Not Available;Not Available;Not Available;Not Available;Not Available	6;6;6;6;6;6	01;Not Available;04;04;1;Not Available	150;10;150;40;75;5	mg;mg;mg;mg;mg;mg	ADJUVANT;ADJUVANT;ADJUVANT;ADJUVANT;ADJUVANT;ADJUVANT	Not Applicable;Not Applicable;Not Applicable;Not Applicable;Not Applicable;Not Applicable	Not Available;Not Available;Not Available;Not Available;Not Available;Not Available	PO;IV;PO;IV;PO;IV	NO;NO;NO;NO;NO;NO	Chemotherapy;Targeted Molecular therapy;Chemotherapy;Chemotherapy;Chemotherapy;Targeted Molecular therapy	Not Available;Not Available;Not Available;Not Available;Not Available;Not Available	1400;2430;5600;592;5880;2840	mg;mg;mg;mg;mg;mg	Not Available;Not Available;Not Available;Not Available;Not Available;Not Available	2010;2010;2010;2010;2010;2010	Not Available	NOT HISPANIC OR LATINO	TCGA-12-3651-F23859	e29c1f3f-0262-4447-b230-caaf471d577f	17	386	358	Not Available
		TCGA-06-0165	4.100.0	Nationwide Children's Hospital	22	GBM	A81C946C-77FF-406A-80A3-306D055651AB	12	TCGA	2016	Not Available	TCGA-06-0165	88fcfd59-294a-4166-b703-e698a72b1a53	13	-19198	324	0		TCGA-06-0165-D40197;TCGA-06-0165-D40199;TCGA-06-0165-D40200;TCGA-06-0165-D40203	2E4F263F-280C-4694-A7A3-BFA52E4E8556;00A80670-919B-4311-A8B0-553DA259B21E;4BDED05E-0D16-44BA-A8CF-A2A15A51C6CA;E313C951-871F-415B-A38A-AB56206EF85B	Not Available;Not Available;Not Available;Not Available	13;13;13;13	31;153;153;214	31;122;122;184	Oxaliplatin;Temozolomide;Accutane;Gleevec	Unknown;Unknown;Unknown;Unknown	2;2;2;2	Not Available;Not Available;Not Available;Not Available	Not Available;Not Available;Not Available;Not Available	Not Available;Not Available;Not Available;Not Available	Not Available;Not Available;Not Available;Not Available	Not Applicable;Not Applicable;Not Applicable;Not Applicable	Not Available;Not Available;Not Available;Not Available	Not Available;Not Available;Not Available;Not Available	NO;NO;NO;NO	Discrepancy;Chemotherapy;Targeted Molecular therapy;Targeted Molecular therapy	Not Available;Not Available;Not Available;Not Available	Not Available;Not Available;Not Available;Not Available	Not Available;Not Available;Not Available;Not Available	Not Available;Not Available;Not Available;Not Available	2013;2013;2013;2013	Not Available	NOT HISPANIC OR LATINO
		TCGA-06-0881	10.84.0	Nationwide Children's Hospital	22	GBM	F7C41A68-37A7-4DD3-B151-DAA76AA26307	12	TCGA	2016	Not Available	TCGA-06-0881	1b6c184a-5868-4a51-8a82-aa16a7e65126	25	-18278		0	178	TCGA-06-0881-D22900;TCGA-06-0881-D22901;TCGA-06-0881-D22902	9e1571a0-22a5-49b8-9e63-18008c51eeb0;47d51745-dbcb-4af9-a001-25fc13d1c771;61dcdd55-abda-4ba9-a57e-20757ca7ac5a	Not Available;Not Available;Not Available	24;24;24	133;Not Available;Not Available	72;150;150	Temodar;Avastin;Irinotecan	Not Available;Not Available;Not Available	4;4;4	2;2;2	Not Available;Not Available;Not Available	mg;mg;mg	ADJUVANT;PROGRESSION;ADJUVANT	Not Applicable;Not Applicable;Not Applicable	Not Available;Not Available;Not Available	PO;IV;IV	Not Available;YES;YES	Chemotherapy;Chemotherapy;Chemotherapy	Not Available;Not Available;Not Available	140;747.7;250	mg;mg;mg	Not Available;Not Available;Not Available	2009;2009;2009	Not Available	NOT HISPANIC OR LATINO	TCGA-06-0881-F22899;TCGA-06-0881-F31567	f4330149-925a-4079-beb7-2281e316602f;72F90278-D3ED-421F-814B-927075893851	25;31	504	178	Not Available;Not Available
		TCGA-08-0347	6.94.0	Nationwide Children's Hospital	22	GBM	C94EC21D-A32A-44BF-9768-09990B898867	12	TCGA	2016	Not Available	TCGA-08-0347	dbb601ed-e39c-48a6-aa00-645f740fc6e2	19	-18384	782	0	419	TCGA-08-0347-D23151;TCGA-08-0347-D23152;TCGA-08-0347-D23150;TCGA-08-0347-D23149	d4c0f064-30ec-44cd-9bac-17931bdc90ac;64e750af-895b-4fcd-a77d-9e1bbe1200b0;f61a9d25-b2a9-47e1-b1c9-f72ca782cc39;261a4177-1274-4ec4-9c02-a60417fa6954	Not Available;Not Available;Not Available;Not Available	24;24;24;24	465;605;419;54	422;486;69;10	Procarbazine;Carboplatin;BCNU;Hydroxurea	Not Available;Not Available;Not Available;Not Available	4;4;4;4	01;04;06;01	Not Available;Not Available;Not Available;Not Available	mg/m2;mg;mg;mg/m2	PROGRESSION;PROGRESSION;PROGRESSION;ADJUVANT	Not Applicable;Not Applicable;Not Applicable;Not Applicable	Not Available;Not Available;Not Available;Not Available	PO;IV;IV;PO	Not Available;Not Available;Not Available;Not Available	Chemotherapy;Chemotherapy;Chemotherapy;Chemotherapy	Not Available;Not Available;Not Available;Not Available	100;350;400;300	mg/m2;mg;mg;mg/m2	Not Available;Not Available;Not Available;Not Available	2009;2009;2009;2009	Not Available	Not Available	TCGA-08-0347-F23148	1e7ae631-acc2-4811-9839-a6a0f08948e0	19	782	419	Not Available
		TCGA-19-5956	111.64.0	Nationwide Children's Hospital	22	GBM	B3CC85C6-5A0F-4FE0-BF79-F6C38F360161	12	TCGA	2016	Not Available	TCGA-19-5956	7e70a318-3acc-42f3-8287-158a2199f0bc	3	-19591		0	198	TCGA-19-5956-D25486;TCGA-19-5956-D43173;TCGA-19-5956-D43174	0c8a9763-627b-4ea0-a1ce-4f8f81b0be43;7D9F81E7-0165-42C9-843A-7D958DE2A177;69C3BFF8-BA08-408D-A17D-5DFEC97FD097	Not Available;Not Available;Not Available	3;14;14	70;70;604	51;51;202	Temodar;Avastin;Temodar	Not Available;Stable Disease;Stable Disease	6;5;5	Not Available;Not Available;Not Available	Not Available;Not Available;Not Available	Not Available;Not Available;Not Available	ADJUVANT;Not Available;Not Available	Not Applicable;Not Applicable;Not Applicable	Not Available;Not Available;Not Available	PO;Not Available;Not Available	NO;NO;NO	Chemotherapy;Chemotherapy;Chemotherapy	Not Available;Not Available;Not Available	Not Available;Not Available;Not Available	Not Available;Not Available;Not Available	Not Available;YES;NO	2011;2013;2013	Not Available	NOT HISPANIC OR LATINO	TCGA-19-5956-F25485;TCGA-19-5956-F43175	3f90cb8b-4d2d-4150-849c-4f6ff83dd56b;32EF0953-811B-42DE-99C5-10B24396EDFC	3;14	684	198	Not Available;Not Available
		TCGA-32-4719	62.74.0	Nationwide Children's Hospital	22	GBM	29312FD7-AC3E-4A42-A130-D92CD906A607	12	TCGA	2016	Not Available	TCGA-32-4719	71bb1ef7-2bda-4478-b5b8-318f2e1bf5ac	14	-26691	330	0	330	TCGA-32-4719-D27838;TCGA-32-4719-D27839	177bd4e1-745f-44c9-802e-80d6fc30484e;462da949-9f2b-4637-906b-8d44bcda53a0	Not Available;Not Available	20;20	70;245	31;88	Temodar;Temodar	Not Available;Not Available	12;12	Not Available;6	140;380	mg/m2;mg/m2	ADJUVANT;ADJUVANT	Not Applicable;Not Applicable	Not Available;Not Available	PO;PO	NO;NO	Chemotherapy;Chemotherapy	Not Available;Not Available	75;200	mg/m2;mg/m2	Not Available;Not Available	2010;2010	Not Available	NOT HISPANIC OR LATINO	TCGA-32-4719-F27837	cdc8ba5f-9683-4ea7-9b1d-784784293d3b	14	330	330	Not Available
		TCGA-14-3476	62.74.0	Nationwide Children's Hospital	22	GBM	386BFC80-3474-476F-8349-B312AB79BEA4	12	TCGA	2016	Not Available	TCGA-14-3476	872511fb-98cd-4fba-82f6-4c3689c75ae2	12	-27172	12	0	12	TCGA-14-3476-D25241	25c1218c-52a6-44e7-8615-aaa67959e335	Not Available	12	Discrepancy	0	Dexamethasone	Not Available	7	Not Available	Not Available	mg	ADJUVANT	Not Applicable	Not Available	IV	NO	Hormone Therapy	Not Available	Not Available	mg	Not Available	2010	Not Available	Not Available	TCGA-14-3476-F25240	eddc18ce-e0ed-4e11-b559-45cc3ed7c842	12	12	12	Not Available
		TCGA-19-0962	16.87.0	Nationwide Children's Hospital	22	GBM	E566E75C-A7C1-4345-9030-FF610630F0AF	12	TCGA	2016	Not Available	TCGA-19-0962	20a83eb1-466d-4f85-921a-cb8beea8eabe	4	-28382	20	0	13																								Not Available	NOT HISPANIC OR LATINO	TCGA-19-0962-F25355	a3caa212-5f5d-4495-b82a-a2d33c82ece3	4	20	13	Not Available
		TCGA-16-1056	16.87.0	Nationwide Children's Hospital	22	GBM	3D14426C-8F6A-41FB-9533-52F39AD8F8BE	12	TCGA	2016	Not Available	TCGA-16-1056	5234bf79-decc-45a1-8377-e6b09ceba82a	27	-20310	426	0	406																								Not Available	NOT HISPANIC OR LATINO	TCGA-16-1056-F25321	9a1267f0-0399-4404-bf67-f746940badb9	27	426	406	Not Available
		TCGA-14-0866	20.86.0	Nationwide Children's Hospital	22	GBM	646DCCA3-8DFE-4003-AC32-30943C2FE263	12	TCGA	2016	Not Available	TCGA-14-0866	c3432b21-d2e9-4caf-9c8e-c6a8d92b195d	1	-20179	801	0	801	TCGA-14-0866-D25093;TCGA-14-0866-D25092	db490c11-6d6f-40f4-ad4f-5cd2f31338fc;0e1d7b1b-7f15-43ee-b6e0-2072981abe83	Not Available;Not Available	1;1	Not Available;325	0;21	Dexamethasone;Temodar	Not Available;Not Available	9;9	Not Available;07	Not Available;Not Available	Not Available;mg	OTHER, SPECIFY IN NOTES;OTHER, SPECIFY IN NOTES	Adjuvant and Progression;Adjuvant and Progression	Not Available;Not Available	Not Available;PO	Not Available;NO	Hormone Therapy;Chemotherapy	Not Available;Not Available	Not Available;62415	Not Available;mg	Not Available;Not Available	2009;2009	Not Available	Not Available	TCGA-14-0866-F25091	bf998a26-ea0d-4ef6-8de9-3f2a354420d2	1	801	801	Not Available
		TCGA-14-1455	20.86.0	Nationwide Children's Hospital	22	GBM	48E2F724-0AA0-41BC-B5A7-FCA12DB94852	12	TCGA	2016	Not Available	TCGA-14-1455	04b4ebb4-6780-42d8-a980-711cd10cfe14	5	-22562	28	0	28	TCGA-14-1455-D25168;TCGA-14-1455-D25167	7a1e2a51-d117-48fe-b2a5-e8d911f09812;4b7d9d48-cc66-4756-b880-f9db54273088	Not Available;Not Available	5;5	28;Not Available	17;17	Dexamethasone;Gliadel wafer	Not Available;Not Available	8;8	Not Available;Not Available	Not Available;Not Available	Not Available;{Wafer}	ADJUVANT;ADJUVANT	Not Applicable;Not Applicable	Not Available;Not Available	Not Available;Other (specify below)	NO;NO	Hormone Therapy;Chemotherapy	Not Available;Not Available	Not Available;8	Not Available;{Wafer}	Not Available;Not Available	2009;2009	Not Available	Not Available	TCGA-14-1455-F25166	eb05ec24-e818-4839-8fcd-56367b1423dd	5	28	28	Not Available
		TCGA-14-1453	16.87.0	Nationwide Children's Hospital	22	GBM	30FA6692-3EB9-4E7C-84FE-570778E60686	12	TCGA	2016	Not Available	TCGA-14-1453	a9597785-a1d3-4788-a431-d25d69025690	4	-25297	35	0	35	TCGA-14-1453-D25155	f6bcbe10-beb8-4e99-9919-de0a8e481690	Not Available	4	Not Available	Not Available	Dexamethasone	Not Available	6	Not Available	Not Available	Not Available	ADJUVANT	Not Applicable	Not Available	Not Available	NO	Hormone Therapy	Not Available	Not Available	Not Available	Not Available	2009	Not Available	Not Available	TCGA-14-1453-F25154	7bc77a5e-49a6-4410-bdd0-8ae40cdc0550	4	35	35	Not Available
		TCGA-16-0850	10.84.0	Nationwide Children's Hospital	22	GBM	88284F9F-9992-4C08-ABEF-0475469F12F3	12	TCGA	2016	Not Available	TCGA-16-0850	389d5472-9e4a-47b3-bd6c-994eb0fafea2	17	-19281	498	0	496																								Not Available	NOT HISPANIC OR LATINO	TCGA-16-0850-F25305	abb7c2cb-7104-41fe-a9c8-72e8196a2747	17	498	496	Not Available
		TCGA-02-0060	1.96.0	Nationwide Children's Hospital	22	GBM	85A54F98-81F1-4D9F-806A-641FD039C011	12	TCGA	2016	Not Available	TCGA-02-0060	686ac6b5-fdb2-417e-9e32-cbad7214e677	16	-24151	183	0	183	TCGA-02-0060-D22329;TCGA-02-0060-D22328	ab324f3a-3f83-49d7-a42d-9012e081b67b;123720bd-30bc-45bd-a9d7-2676c2a7d56e	Not Available;Not Available	2;2	182;182	15;15	Temozolomide;Temozolomide	Not Available;Not Available	4;4	3;3	Not Available;Not Available	mg/m2/day;mg/m2	OTHER, SPECIFY IN NOTES;ADJUVANT	Concurrent;Not Applicable	Not Available;Not Available	PO;PO	NO;NO	Chemotherapy;Chemotherapy	Not Available;Not Available	600;75	mg/m2/day;mg/m2	Not Available;Not Available	2009;2009	Not Available	NOT HISPANIC OR LATINO	TCGA-02-0060-F22327	e817faa4-4e62-476e-871b-5abcb5b717f7	16	183	183	Not Available
		TCGA-76-6657	130.66.0	Nationwide Children's Hospital	22	GBM	0C827459-AE77-4C04-BF4C-A55A0E9CE312	12	TCGA	2016	Not Available	TCGA-76-6657	3763b815-308f-4b64-a3a7-56822079765f	15	-27341	153	0	153	TCGA-76-6657-D28584	c4039667-46cd-433f-8595-ca6b7eff6e42	Not Available	15	Not Available	Not Available	Temodar	Not Available	11	Not Available	Not Available	mg	ADJUVANT	Not Applicable	Not Available	PO	NO	Chemotherapy	Not Available	Not Available	mg	Not Available	2011	1	NOT HISPANIC OR LATINO	TCGA-76-6657-F28583	17d23fcd-20d5-4e00-8c45-e3cf6181cca8	15	153	153	1
		TCGA-02-0051	6.94.0	Nationwide Children's Hospital	22	GBM	3823723C-F432-4FF6-A3F0-0BB58ABE47D8	12	TCGA	2016	Not Available	TCGA-02-0051	74860388-fcc1-4356-84a5-ee88af9324d3	16	-15983	459	0	459																								Not Available	NOT HISPANIC OR LATINO	TCGA-02-0051-F22297	d7bcbf89-aa01-488b-91c8-661ab433e4e3	16	459	459	Not Available
		TCGA-02-0074	2.96.0	Nationwide Children's Hospital	22	GBM	92F98419-AB4B-43A4-9FB9-270AF90A1956	12	TCGA	2016	Not Available	TCGA-02-0074	281e1a57-9a8c-4fa0-ac5e-e5e1df7ef8e2	16	-24906	310	0	310	TCGA-02-0074-D22357;TCGA-02-0074-D22358	4a0cb621-9779-4919-94ff-84e3f54f5b60;aeabf7d7-93f9-4e3e-96de-89cbb9d9c0c3	Not Available;Not Available	2;2	154;154	13;13	Temozolomide;Temozolomide	Not Available;Not Available	4;4	3;3	Not Available;Not Available	mg/m2/day;mg/m2/day	ADJUVANT;OTHER, SPECIFY IN NOTES	Not Applicable;Concurrent	Not Available;Not Available	PO;PO	NO;NO	Chemotherapy;Chemotherapy	Not Available;Not Available	75;200	mg/m2/day;mg/m2/day	Not Available;Not Available	2009;2009	Not Available	NOT HISPANIC OR LATINO	TCGA-02-0074-F22356	18fdf09c-8995-4dea-b6ed-2b7376d6ef84	16	310	310	Not Available
		TCGA-02-0001	1.96.0	Nationwide Children's Hospital	22	GBM	FB238054-5B6D-46BD-B811-A833E00D356D	12	TCGA	2016	Not Available	TCGA-02-0001	30a1fe5e-5b12-472c-aa86-c2db8167ab23	16	-16179	358	0	279	TCGA-02-0001-D22171;TCGA-02-0001-D22170;TCGA-02-0001-D22172;TCGA-02-0001-D22173	d3b26cd2-fb66-4ec7-8314-698391885e0e;2a1a1dd1-cc4a-4bf3-82b6-731e4ec7fcdd;a1cf26d0-3ef0-4a24-a5e9-4ff9b547b359;5a058cdd-9bef-421b-a0a9-c8e7f3cd6d7e	Not Available;Not Available;Not Available;Not Available	3;3;12;12	278;278;Not Available;Not Available	92;92;Not Available;Not Available	CRA;Celebrex;Cis Retinoic Acid;Celebrex	Not Available;Not Available;Not Available;Not Available	4;4;1;1	4;4;Not Available;Not Available	Not Available;Not Available;Not Available;Not Available	mg/m2;mg;Not Available;Not Available	ADJUVANT;ADJUVANT;RECURRENCE;RECURRENCE	Not Applicable;Not Applicable;Not Applicable;Not Applicable	Not Available;Not Available;Not Available;Not Available	Not Available;Not Available;PO;PO	NO;NO;Not Available;Not Available	Chemotherapy;Chemotherapy;Chemotherapy;Chemotherapy	Not Available;Not Available;Not Available;Not Available	75;400;Not Available;Not Available	mg/m2;mg;Not Available;Not Available	Not Available;Not Available;Not Available;Not Available	2009;2009;2010;2010	Not Available	NOT HISPANIC OR LATINO	TCGA-02-0001-F22169	59ed9ea3-93d3-4fa4-b186-280698d1cebf	16	358	279	Not Available
		TCGA-28-1757	20.86.0	Nationwide Children's Hospital	22	GBM	029DFAF8-65C9-4A98-BD3F-A4D4747BBEEE	12	TCGA	2016	Not Available	TCGA-28-1757	580cf1c8-1558-413c-a039-458de59a1709	30	-26189		0	4																								0	NOT HISPANIC OR LATINO
		TCGA-19-1789	20.86.0	Nationwide Children's Hospital	22	GBM	D90B769D-F3EB-4203-A13D-7C1F8F9515D0	12	TCGA	2016	Not Available	TCGA-19-1789	3a56ef5c-9259-4cdc-905e-5fcf21dac09b	21	-25282	99	0	99	TCGA-19-1789-D25415	5b539549-8052-478a-ab35-55a0b95c5567	Not Available	21	32	26	Temozolomide	Not Available	9	01	Not Available	mg	ADJUVANT	Not Applicable	Not Available	PO	NO	Chemotherapy	Not Available	980	mg	Not Available	2009	Not Available	NOT HISPANIC OR LATINO	TCGA-19-1789-F25414	0d921ac0-12bb-43e5-8a03-99e9ecb49cc1	21	99	99	Not Available
		TCGA-28-2502	26.75.0	Nationwide Children's Hospital	22	GBM	8F450BB0-2176-4066-91A5-B75A5717D5B5	12	TCGA	2016	Not Available	TCGA-28-2502	8db520cf-79b3-4a1b-872e-8f5f76117405	3	-23807		0	20																								Not Available	NOT HISPANIC OR LATINO	TCGA-28-2502-F27098	8f100cbe-0d73-4450-bc39-e84890bb2a87	3		20	Not Available
		TCGA-02-0079	7.94.0	Nationwide Children's Hospital	22	GBM	50276A25-00C3-45E5-ACD2-952413B10E06	12	TCGA	2016	Not Available	TCGA-02-0079	e711a200-cdd5-459e-8dc0-1480bd9bc5df	17	-21173	829	0	829																								Not Available	NOT HISPANIC OR LATINO	TCGA-02-0079-F22365	fd8cfad3-14db-4d80-a705-090df0a6f670	17	829	829	Not Available
		TCGA-14-1827	20.86.0	Nationwide Children's Hospital	22	GBM	73B7FD72-7F9B-4617-A0EE-F6E40D1CD436	12	TCGA	2016	Not Available	TCGA-14-1827	61ed8fbd-b753-451e-9683-edd4b266b0f3	23	-18828	179	0	179	TCGA-14-1827-D25224;TCGA-14-1827-D25222;TCGA-14-1827-D25223	761df7b6-6aef-46d2-8c2d-128e9cf76cc0;7310a57a-0583-448c-bb6f-988c4a54a2b3;c442e895-f214-41ab-a3c2-9659b3de3cd9	Not Available;Not Available;Not Available	23;23;23	Not Available;46;46	0;42;42	Dexamethasone;Cisplatin;BCNU	Not Available;Not Available;Not Available	9;9;9	Not Available;01;01	Not Available;Not Available;Not Available	Not Available;Not Available;Not Available	ADJUVANT;ADJUVANT;ADJUVANT	Not Applicable;Not Applicable;Not Applicable	Not Available;Not Available;Not Available	Not Available;IV;IV	NO;NO;NO	Hormone Therapy;Chemotherapy;Chemotherapy	Not Available;Not Available;Not Available	Not Available;Not Available;Not Available	Not Available;Not Available;Not Available	Not Available;Not Available;Not Available	2009;2009;2009	Not Available	Not Available	TCGA-14-1827-F25221	6c2685cd-0adb-4560-ba6b-f073a744f085	23	179	179	Not Available
		TCGA-19-1392	16.87.0	Nationwide Children's Hospital	22	GBM	5E71163C-E6F7-496A-B787-9E08A967DCB8	12	TCGA	2016	Not Available	TCGA-19-1392	6d4c3876-4453-4414-83c4-39dbc711012b	4	-26593	111	0	106																								Not Available	NOT HISPANIC OR LATINO	TCGA-19-1392-F25398	579880da-483e-41d5-80b9-0147dacaddbe	4	111	106	Not Available
		TCGA-06-0169	3.97.0	Nationwide Children's Hospital	22	GBM	DCAEA73C-1A16-450F-BAE8-8A9FB82EE953	12	TCGA	2016	Not Available	TCGA-06-0169	bcc72cf4-90ce-466e-a683-bb0ebfb3cf82	10	-25127	100	0	95	TCGA-06-0169-D22698	1a31b79f-7069-4481-8240-a057a730a3a0	Not Available	7	78	29	Temozolomide	Not Available	12	01	75	mg	ADJUVANT	Not Applicable	Not Available	PO	NO	Chemotherapy	Not Available	Not Available	mg	Not Available	2011	Not Available	NOT HISPANIC OR LATINO	TCGA-06-0169-F22697	d6c7e6a8-6d7f-4afa-be27-4d010fd45725	10	100	95	Not Available
		TCGA-02-0026	6.94.0	Nationwide Children's Hospital	22	GBM	AFC970E6-9208-4937-A611-1355759F7486	12	TCGA	2016	Not Available	TCGA-02-0026	43d89926-2378-4498-bfba-6d6624d951b4	17	-10022	748	0	748	TCGA-02-0026-D22249;TCGA-02-0026-D22250;TCGA-02-0026-D22251	b0a8bcf7-62bc-4c7d-9f66-e5867bfa6d22;a681c716-74f4-47db-a8d3-3779eb9efe16;89f039df-00db-4c1b-9783-b44ff5c92b40	Not Available;Not Available;Not Available	2;12;12	418;Not Available;Not Available	92;Not Available;Not Available	Temozolomide;Gleevec;Hydroxyurea	Not Available;Not Available;Not Available	4;1;1	11;Not Available;Not Available	Not Available;Not Available;Not Available	mg/m2/day;Not Available;Not Available	ADJUVANT;RECURRENCE;RECURRENCE	Not Applicable;Not Applicable;Not Applicable	Not Available;Not Available;Not Available	PO;PO;PO	NO;Not Available;Not Available	Chemotherapy;Chemotherapy;Chemotherapy	Not Available;Not Available;Not Available	150;Not Available;Not Available	mg/m2/day;Not Available;Not Available	Not Available;Not Available;Not Available	2009;2010;2010	Not Available	NOT HISPANIC OR LATINO	TCGA-02-0026-F22248	d3977536-d13a-47b4-9714-fccb7beda806	17	748	748	Not Available
		TCGA-26-A7UX	402.37.0	Nationwide Children's Hospital	22	GBM	BE866F14-B016-438B-ABD9-B59B50EAC458	12	TCGA	2016	Not Available	TCGA-26-A7UX	5F9BAF9B-6D2D-495A-83A1-77F7E4CB9CCD	5	-17365		0	260	TCGA-26-A7UX-D65038;TCGA-26-A7UX-D68867;TCGA-26-A7UX-D68868	24F3A9ED-5D77-4562-8F8C-6E50E2ED3B6B;409EEF90-A050-4B3A-8ECC-0247DF4E9D26;8876CD9B-D87F-4DA0-9B31-50D6F7CEEB4F	Not Available;Not Available;Not Available	18;22;22	235;Not Available;Not Available	35;511;511	Temodar;Lomustine;Avastin	Unknown;Stable Disease;Stable Disease	9;12;12	Not Available;Not Available;Not Available	Not Available;Not Available;Not Available	Not Available;Not Available;Not Available	Not Available;Not Available;Not Available	Not Applicable;Not Applicable;Not Applicable	Not Available;Not Available;Not Available	Not Available;Not Available;Not Available	NO;YES;YES	Chemotherapy;Chemotherapy;Targeted Molecular therapy	Not Available;Not Available;Not Available	Not Available;Not Available;Not Available	Not Available;Not Available;Not Available	NO;NO;NO	2014;2014;2014	Not Evaluated	NOT HISPANIC OR LATINO	TCGA-26-A7UX-F68744	28630C03-04BB-45F6-9F2B-70B50523F3C8	22		588	Not Available
		TCGA-32-4210	62.74.0	Nationwide Children's Hospital	22	GBM	16BAF8DE-FCD9-469F-84E1-7FA5D00014C4	12	TCGA	2016	Not Available	TCGA-32-4210	e710230d-16c7-4789-8ef0-dbdf56bb36d7	14	-26768	113	0	113																								Not Available	NOT HISPANIC OR LATINO	TCGA-32-4210-F27822	e0067260-222d-44b7-95e2-c3e4d4cd89b5	14	113	113	Not Available
		TCGA-08-0353	6.94.0	Nationwide Children's Hospital	22	GBM	C524CF05-E801-4888-8761-C3C9A2DEBFA4	12	TCGA	2016	Not Available	TCGA-08-0353	872cb8e8-cd79-4c0b-9b54-5553b07a6ca6	11	-21332	256	0	195	TCGA-08-0353-D23189;TCGA-08-0353-D23188	b1a4241e-37fa-438e-b07b-47e726f0594c;6d8048ff-4849-46cc-b928-7dd435627f6a	Not Available;Not Available	24;24	174;76	112;6	Temodar;Temodar	Not Available;Not Available	4;4	2;1	Not Available;Not Available	mg/m2/day;Not Available	ADJUVANT;ADJUVANT	Not Applicable;Not Applicable	Not Available;Not Available	PO;PO	NO;NO	Chemotherapy;Chemotherapy	Not Available;Not Available	200;Not Available	mg/m2/day;Not Available	Not Available;Not Available	2009;2009	Not Available	NOT HISPANIC OR LATINO	TCGA-08-0353-F23187	be216b4e-fd4f-441f-8b94-74d7061604ad	11	256	195	Not Available
		TCGA-12-0656	8.95.0	Nationwide Children's Hospital	22	GBM	4FDE4EF2-CB34-48FF-BD9F-42ABDB17E55C	12	TCGA	2016	Not Available	TCGA-12-0656	c4ff28e5-9de7-43df-89a2-6832b8a0c00b	10	-17865	2883	0	2005	TCGA-12-0656-D23501;TCGA-12-0656-D23504;TCGA-12-0656-D23502;TCGA-12-0656-D23499;TCGA-12-0656-D23505;TCGA-12-0656-D23503;TCGA-12-0656-D23498;TCGA-12-0656-D23500;TCGA-12-0656-D23506	30489eb9-9c80-4381-b259-88134f92e385;372e4e48-06d3-40be-961b-d5deace2e199;68706cce-028f-40a0-9356-4a18685ada5a;cd81ea56-89d5-4ae7-9029-1ad1fb4657f4;9b3f9504-1f88-4ffe-953f-770f3c5a8df3;cad383d6-b665-4973-8323-e764718c6dd3;831d594f-6292-4dc1-a2a9-0d371d17e6d1;c26bd072-17a2-43e9-a719-2ab1b6b12201;f87abf1c-5c6a-4a72-9cb9-71649f3cb786	Not Available;Not Available;Not Available;Not Available;Not Available;Not Available;Not Available;Not Available;Not Available	24;24;24;24;24;24;24;24;22	1758;1899;1817;254;22;1873;204;443;22	1488;1873;1758;204;22;1817;135;301;22	Temodar;VP-16;CCNU;CCNU;MAb I-131;CCNU;CCNU;VP-16;mu81c6	Not Available;Not Available;Not Available;Not Available;Not Available;Not Available;Not Available;Not Available;Not Available	4;4;4;4;4;4;4;4;5	6;01;1;1;Not Available;1;1;2;Not Available	Not Available;Not Available;Not Available;Not Available;Not Available;Not Available;Not Available;Not Available;Not Available	mg/m2;mg/m2;mg/m2;mg/m2;mCi;mg/m2;mg/m2;mg/m2;mg	PROGRESSION;PROGRESSION;PROGRESSION;ADJUVANT;ADJUVANT;PROGRESSION;ADJUVANT;ADJUVANT;ADJUVANT	Not Applicable;Not Applicable;Not Applicable;Not Applicable;Not Applicable;Not Applicable;Not Applicable;Not Applicable;Not Applicable	Not Available;Not Available;Not Available;Not Available;Not Available;Not Available;Not Available;Not Available;Not Available	PO;IV;PO;PO;Not Available;PO;PO;IV;Not Available	NO;NO;NO;NO;NO;NO;NO;NO;NO	Chemotherapy;Chemotherapy;Chemotherapy;Chemotherapy;Targeted Molecular therapy;Chemotherapy;Chemotherapy;Chemotherapy;Targeted Molecular therapy	Not Available;Not Available;Not Available;Not Available;Not Available;Not Available;Not Available;Not Available;Not Available	200;50;110;55;120;82.5;110;37.5;20	mg/m2;mg/m2;mg/m2;mg/m2;mCi;mg/m2;mg/m2;mg/m2;mg	Not Available;Not Available;Not Available;Not Available;Not Available;Not Available;Not Available;Not Available;Not Available	2009;2009;2009;2009;2009;2009;2009;2009;2009	Not Available	NOT HISPANIC OR LATINO	TCGA-12-0656-F23497	2b159d50-4a7f-4bb8-a39d-4fd8b71eac5f	10	2883	2005	Not Available
		TCGA-02-0034	1.96.0	Nationwide Children's Hospital	22	GBM	B7AEDB5F-F73E-4547-AD67-7AAAAC29D217	12	TCGA	2016	Not Available	TCGA-02-0034	69205453-c504-4684-8d32-57c82efc679d	17	-22166	430	0	430	TCGA-02-0034-D22272	48589866-d698-42b7-9097-bc9ed8082b64	Not Available	6	159	89	Temozolomide	Not Available	4	2	Not Available	mg/m2/day	ADJUVANT	Not Applicable	Not Available	PO	NO	Chemotherapy	Not Available	200	mg/m2/day	Not Available	2009	Not Available	NOT HISPANIC OR LATINO	TCGA-02-0034-F22271	e1efd6cf-8c51-460e-92a7-b30fcf1f7ada	17	430	430	Not Available
		TCGA-28-1756	26.75.0	Nationwide Children's Hospital	22	GBM	0DED8E80-BDF7-42AD-8F25-3054350A635F	12	TCGA	2016	Not Available	TCGA-28-1756	0c0333c9-60dc-4487-baa2-7ec27acced27	3	-28649		0	86	TCGA-28-1756-D27087	75eb9def-c7ef-4d1b-b08d-5c4ae51e968c	Not Available	3	69	21	Temodar	Not Available	3	Not Available	160	mg	ADJUVANT	Not Applicable	Not Available	PO	NO	Chemotherapy	Not Available	Not Available	mg	Not Available	2010	Not Available	NOT HISPANIC OR LATINO	TCGA-28-1756-F27086	8947725b-7b3a-418e-87ec-95817bb2af69	3		86	Not Available
		TCGA-08-0531	5.90.0	Nationwide Children's Hospital	22	GBM	48CA8A09-927E-4EAA-9EE1-C6BF213C321D	12	TCGA	2016	Not Available	TCGA-08-0531	c7b317a4-f5ba-4bd5-bbde-fd09418d3dee	12	-23482	230	0	168	TCGA-08-0531-D23354;TCGA-08-0531-D23355	e2516eda-e23d-4bff-b103-de7cc4b01524;9743cbd0-782e-4e71-a8d4-1d2e38351e36	Not Available;Not Available	24;24	69;198	27;102	Temodar;Temodar	Not Available;Not Available	4;4	1;4	Not Available;Not Available	mg;mg	ADJUVANT;ADJUVANT	Not Applicable;Not Applicable	Not Available;Not Available	PO;PO	NO;NO	Chemotherapy;Chemotherapy	Not Available;Not Available	135;300	mg;mg	Not Available;Not Available	2009;2009	Not Available	NOT HISPANIC OR LATINO	TCGA-08-0531-F23353	b867c0cb-5399-4c2f-a723-e373fc2d2437	12	230	168	Not Available
		TCGA-06-2566	26.75.0	Nationwide Children's Hospital	22	GBM	2718E218-9967-4FE6-A134-6725E969890F	12	TCGA	2016	Not Available	TCGA-06-2566	ae5b2e48-d186-4e77-a797-dcc3b3ca4847	22	-8428	182	0	182	TCGA-06-2566-D22976;TCGA-06-2566-D22977	03aa2a88-16fc-43a6-9480-e80701eb5c0b;ca0b33fc-453c-4bda-8344-f4f08c690d4a	Not Available;Not Available	22;22	69;100	30;95	Temodar;Temodar	Not Available;Not Available	3;3	01;01	75;200	mg;mg	ADJUVANT;ADJUVANT	Not Applicable;Not Applicable	Not Available;Not Available	PO;PO	NO;NO	Chemotherapy;Chemotherapy	Not Available;Not Available	Not Available;295	mg;mg	Not Available;Not Available	2010;2010	Not Available	NOT HISPANIC OR LATINO	TCGA-06-2566-F22975	5e842944-69ca-4145-a793-cb2c06543892	22	182	182	Not Available
		TCGA-14-1454	16.87.0	Nationwide Children's Hospital	22	GBM	D19CEE63-878B-4DBB-AC39-42150C82EDB2	12	TCGA	2016	Not Available	TCGA-14-1454	c2399f5d-dc29-42e9-81f1-1d164d4cc55d	4	-19887	918	0	918	TCGA-14-1454-D25158;TCGA-14-1454-D25163;TCGA-14-1454-D25161;TCGA-14-1454-D25162;TCGA-14-1454-D25159;TCGA-14-1454-D25160	4d123551-7e26-4274-9b1f-4f0a2a52c65b;26b6e536-2974-4765-9de7-866c5d2f919d;9e7607d0-7f2f-4af3-937c-b544f1fac185;c9c13316-6fcf-4444-9a2c-11453a167fb2;5d5b80f4-0959-4c73-b2ea-15710d63c4fd;b1aeba62-ae4a-4e78-98c4-763d7f496455	Not Available;Not Available;Not Available;Not Available;Not Available;Not Available	4;4;4;4;4;4	Not Available;Not Available;900;Not Available;235;900	0;291;309;0;29;309	Gliadel;Dexamethasone;Hydroxyurea;Dexamethasone;Temodar;Gleevac	Not Available;Not Available;Not Available;Not Available;Not Available;Not Available	6;6;6;6;6;6	Not Available;Not Available;18;Not Available;7;18	Not Available;Not Available;Not Available;Not Available;Not Available;Not Available	{Wafer};Not Available;mg;Not Available;mg;mg	ADJUVANT;PROGRESSION;PROGRESSION;ADJUVANT;ADJUVANT;PROGRESSION	Not Applicable;Not Applicable;Not Applicable;Not Applicable;Not Applicable;Not Applicable	Not Available;Not Available;Not Available;Not Available;Not Available;Not Available	Other (specify below);Not Available;PO;Not Available;PO;PO	NO;NO;NO;NO;NO;NO	Chemotherapy;Hormone Therapy;Chemotherapy;Hormone Therapy;Chemotherapy;Chemotherapy	Not Available;Not Available;Not Available;Not Available;Not Available;Not Available	8;Not Available;590,000;Not Available;15370;236,000	{Wafer};Not Available;mg;Not Available;mg;mg	Not Available;Not Available;Not Available;Not Available;Not Available;Not Available	2009;2009;2009;2009;2009;2009	Not Available	Not Available	TCGA-14-1454-F25157	831067df-70d2-4f1e-8025-53f6547a6c7c	4	918	918	Not Available
		TCGA-32-2495	62.74.0	Nationwide Children's Hospital	22	GBM	174B99CE-4B3B-46DF-A36C-F69583C512E4	12	TCGA	2016	Not Available	TCGA-32-2495	e7d728e5-1a9f-4f27-9604-272e1235e08a	20	-21860	457	0	457	TCGA-32-2495-D27784;TCGA-32-2495-D27780;TCGA-32-2495-D27783;TCGA-32-2495-D27781;TCGA-32-2495-D27782	9e7affcd-7903-4f1c-9350-91e217ee5238;482fa70c-54dc-4643-9a6d-474e56b43982;e596888d-1a05-4bf9-afe6-bd0e175b9be0;36802f7d-4ae4-4ad3-ab0e-cade10373128;ed1ee8a5-93e1-41b9-8b4f-4bf7f59e7d6f	Not Available;Not Available;Not Available;Not Available;Not Available	20;20;20;20;20	429;75;252;107;192	278;34;252;103;131	Temodar;Temodar;Gliadel Wafer;Temodar;Temodar	Not Available;Not Available;Not Available;Not Available;Not Available	12;12;12;12;12	5;1;Not Available;1;3	380;140;5;290;380	Not Available;Not Available;{Wafer};Not Available;Not Available	PROGRESSION;ADJUVANT;PROGRESSION;ADJUVANT;ADJUVANT	Not Applicable;Not Applicable;Not Applicable;Not Applicable;Not Applicable	Not Available;Not Available;Not Available;Not Available;Not Available	PO;PO;Other (specify below);PO;PO	NO;NO;NO;NO;NO	Chemotherapy;Chemotherapy;Chemotherapy;Chemotherapy;Chemotherapy	Not Available;Not Available;Not Available;Not Available;Not Available	Not Available;Not Available;Not Available;Not Available;Not Available	Not Available;Not Available;{Wafer};Not Available;Not Available	Not Available;Not Available;Not Available;Not Available;Not Available	2010;2010;2010;2010;2010	Not Available	NOT HISPANIC OR LATINO	TCGA-32-2495-F27779	a4c27e42-86dd-4d57-9b2f-36ae7a77ae05	20	457	457	Not Available
		TCGA-02-0430	5.90.0	Nationwide Children's Hospital	22	GBM	3C79D065-5C04-4425-920F-8DD5977398DB	12	TCGA	2016	Not Available	TCGA-02-0430	74b42897-e88c-45da-a3e4-3b7d22481995	17	-24641	321	0	321																								Not Available	NOT HISPANIC OR LATINO	TCGA-02-0430-F22520	52da9ee7-0b93-4234-9849-ec38a751d908	17	321	321	Not Available
		TCGA-76-6285	111.64.0	Nationwide Children's Hospital	22	GBM	B6D94291-19E7-4B0F-8F62-36E232CF6F87	12	TCGA	2016	Not Available	TCGA-76-6285	9e2efb07-826f-4efc-8c69-8625cbc708a6	22	-23674	254	0	254	TCGA-76-6285-D28571	dc92ae92-3d93-46f6-a02c-e4e8fd94f1f2	Not Available	22	Not Available	Not Available	Temodar	Not Available	9	Not Available	250	mg	ADJUVANT	Not Applicable	Not Available	PO	NO	Chemotherapy	Not Available	Not Available	mg	Not Available	2011	Not Available	Not Available	TCGA-76-6285-F28570	58375181-56b8-4058-b6fd-74710db1e0a5	22	254	254	Not Available
		TCGA-14-0783	16.87.0	Nationwide Children's Hospital	22	GBM	FA80FFFA-D1A6-4D53-A5B0-C022D0F1BBB7	12	TCGA	2016	Not Available	TCGA-14-0783	27c8c458-eb2f-43e4-a06b-6cd61a9a3a28	4	-13159	189	0	189	TCGA-14-0783-D25037;TCGA-14-0783-D25038	a3c2c88a-34fc-459c-98f8-1d67d9639719;9e758ea9-efd4-4235-aada-5321e9db46ff	Not Available;Not Available	4;4	147;Not Available	32;-1	Carboxy amido triazole;Dexamethasone	Not Available;Not Available	8;8	Not Available;Not Available	Not Available;Not Available	mg;Not Available	ADJUVANT;ADJUVANT	Not Applicable;Not Applicable	Not Available;Not Available	PO;Not Available	NO;NO	Chemotherapy;Hormone Therapy	Not Available;Not Available	108450;Not Available	mg;Not Available	Not Available;Not Available	2009;2009	Not Available	Not Available	TCGA-14-0783-F25036	8d41c15a-a584-4494-952e-6296a2342139	4	189	189	Not Available
		TCGA-06-A6S0	346.45.0	Nationwide Children's Hospital	22	GBM	C7DBC42E-4C63-40AC-8A55-4AFA61162B08	12	TCGA	2016	Not Available	TCGA-06-A6S0	820AEA32-8F1C-478B-AB56-8171425CD76B	1	-29037	95	0																									Not Evaluated	NOT HISPANIC OR LATINO
		TCGA-76-6192	111.64.0	Nationwide Children's Hospital	22	GBM	E1E6D15D-3C6D-404D-B12A-1CC588E23706	12	TCGA	2016	Not Available	TCGA-76-6192	68749001-c4c2-415d-830c-07e39c3a504a	22	-27322	100	0	100	TCGA-76-6192-D28558	fcbdbb77-3971-4f72-89ee-cd7e287e01f2	Not Available	22	75	Not Available	Temodar	Not Available	9	01	Not Available	Not Available	ADJUVANT	Not Applicable	Not Available	PO	NO	Chemotherapy	Not Available	Not Available	Not Available	Not Available	2011	1	NOT HISPANIC OR LATINO	TCGA-76-6192-F28557	3133320d-3ac0-4737-820c-ce08e3353db9	22	100	100	1
		TCGA-06-1805	20.86.0	Nationwide Children's Hospital	22	GBM	BB11867C-5C6A-4FB0-BE52-E28068CF856D	12	TCGA	2016	Not Available	TCGA-06-1805	9f004b8a-f202-419d-a4d8-01f9430eaca5	19	-10542		0	128	TCGA-06-1805-D22934;TCGA-06-1805-D31553;TCGA-06-1805-D31554	bd190086-40a8-4252-9877-e607540544d0;26d24a1b-c0f8-4fca-b46c-8ce8606d151b;6d899e36-462a-4e47-b15c-05aca3bca030	Not Available;Not Available;Not Available	19;6;6	Not Available;76;433	44;35;105	Temodar;Temozolomode;Temozolomode	Not Available;Not Available;Not Available	8;5;5	03;Not Available;Not Available	Not Available;Not Available;Not Available	mg/m2;Not Available;Not Available	ADJUVANT;Not Available;Not Available	Not Applicable;Not Applicable;Not Applicable	Not Available;Not Available;Not Available	PO;Not Available;Not Available	YES;NO;NO	Chemotherapy;Chemotherapy;Chemotherapy	Not Available;Not Available;Not Available	200;Not Available;Not Available	mg/m2;Not Available;Not Available	Not Available;NO;NO	2009;2012;2012	Not Available	NOT HISPANIC OR LATINO	TCGA-06-1805-F22933;TCGA-06-1805-F31555	bd7518c1-7fa5-4522-9deb-05ee1ed5676a;e3aff52f-5033-4300-989f-c9e01283d81a	19;8		1031	Not Available;1
		TCGA-12-1089	16.87.0	Nationwide Children's Hospital	22	GBM	AB3F4031-11F4-478F-9132-BBF910C98641	12	TCGA	2016	Not Available	TCGA-12-1089	4f50397e-c4bd-4408-b6e9-776b8a14c8a9	2	-23419	177	0	177	TCGA-12-1089-D23364	4f487e7e-6258-42d7-ae80-afa9ee0c0faa	Not Available	2	147	105	CCNU	Not Available	7	01	Not Available	mg/m2	ADJUVANT	Not Applicable	Not Available	PO	NO	Chemotherapy	Not Available	110	mg/m2	Not Available	2009	Not Available	NOT HISPANIC OR LATINO	TCGA-12-1089-F23363	603c0f6f-fc2e-4404-b841-68395eb2cd7d	2	177	177	Not Available
		TCGA-14-4157	62.74.0	Nationwide Children's Hospital	22	GBM	765C5460-D993-4B9D-9361-A36B00D44067	12	TCGA	2016	Not Available	TCGA-14-4157	38acdfc8-8abc-4d89-a68b-58c493650b48	12	-14816		0	104	TCGA-14-4157-D25252;TCGA-14-4157-D25250;TCGA-14-4157-D25251	90cabd44-8b4f-4c75-a5df-20af442aaf3e;c3e0e6df-f66f-479e-9cd2-1d7e3730919c;ee3325c2-5318-4dd7-8c21-098249464fdd	Not Available;Not Available;Not Available	12;12;12	Not Available;67;Not Available	Not Available;19;96	Dexamethasone;Temodar;Temodar	Not Available;Not Available;Not Available	7;7;7	Not Available;Not Available;1	Not Available;75;Not Available	mg;mg;mg	ADJUVANT;ADJUVANT;ADJUVANT	Not Applicable;Not Applicable;Not Applicable	Not Available;Not Available;Not Available	PO;PO;PO	NO;NO;YES	Hormone Therapy;Chemotherapy;Chemotherapy	Not Available;Not Available;Not Available	Not Available;3600;355	mg;mg;mg	Not Available;Not Available;Not Available	2010;2010;2010	Not Available	Not Available	TCGA-14-4157-F25249	45f753f7-4060-46a0-8a1a-2a58a4f0efa0	12		104	Not Available
		TCGA-32-4209	62.74.0	Nationwide Children's Hospital	22	GBM	584EB2A6-8D66-406F-B42C-8C71D604FA7B	12	TCGA	2016	Not Available	TCGA-32-4209	5438322c-9db0-4974-ba01-801020559f97	20	-14903		0	338	TCGA-32-4209-D27819;TCGA-32-4209-D15701;TCGA-32-4209-D15702	071dac56-27f1-4506-93e0-c68bbb93a043;ced759d1-9f51-4d4c-ac47-b32f89ea6d2a;48ce23ce-d98b-4075-b3e0-fbda78dd4ac7	Not Available;Not Available;Not Available	20;16;16	85;553;532	41;503;503	Temodar;Avastin;CCNU	Not Available;Not Available;Not Available	12;8;8	1;04;02	Not Available;10;100	mg/m2;mg/kg;mg/kg	ADJUVANT;PROGRESSION;PROGRESSION	Not Applicable;Not Applicable;Not Applicable	Not Available;03;02	PO;IV;PO	NO;NO;NO	Chemotherapy;Targeted Molecular therapy;Chemotherapy	Not Available;Not Available;Not Available	75;400;200	mg/m2;mg;mg	Not Available;Not Available;Not Available	2010;2011;2011	Not Available	HISPANIC OR LATINO	TCGA-32-4209-F27818;TCGA-32-4209-F15697;TCGA-32-4209-F17347;TCGA-32-4209-F29186	b8215c89-1eeb-4fd7-9add-2b5895386df4;b714764e-d2e3-45e6-ab8b-fac787d0af99;b0488b24-374f-4173-9914-3bd3c8d430ce;582490C2-7F5A-4C8A-86F0-F9CCD82A418F	20;15;10;5	618	604	Not Available;Not Available;Not Available;Not Available
		TCGA-02-0027	1.96.0	Nationwide Children's Hospital	22	GBM	320227A1-2E99-444B-91CF-1CED481FE70C	12	TCGA	2016	Not Available	TCGA-02-0027	a1eca6d7-09ba-418a-a787-77be67e672dd	17	-12369	370	0	315	TCGA-02-0027-D22255;TCGA-02-0027-D22257;TCGA-02-0027-D22259;TCGA-02-0027-D22258;TCGA-02-0027-D22256	9df04f6d-09fb-40f9-acf0-f32ff126ca0b;d7f5f3f3-8e59-4b35-94c3-02355e51025d;8a2601d6-1b2f-45d7-9bea-16481300dc74;030333c0-03b7-4284-900d-ac4ba551a88b;6280c8cf-29b4-4d74-b665-8af6ba6811f1	Not Available;Not Available;Not Available;Not Available;Not Available	27;12;12;12;12	256;Not Available;Not Available;Not Available;Not Available	27;Not Available;Not Available;Not Available;Not Available	Temozolomide;CCNU;Celebrex;Xeloda;6 Thiguanine	Not Available;Not Available;Not Available;Not Available;Not Available	3;1;1;1;1	6;Not Available;Not Available;Not Available;Not Available	Not Available;Not Available;Not Available;Not Available;Not Available	mg/m2/day;Not Available;Not Available;Not Available;Not Available	ADJUVANT;RECURRENCE;RECURRENCE;RECURRENCE;RECURRENCE	Not Applicable;Not Applicable;Not Applicable;Not Applicable;Not Applicable	Not Available;Not Available;Not Available;Not Available;Not Available	PO;Not Available;Not Available;Not Available;Not Available	Not Available;Not Available;Not Available;Not Available;Not Available	Chemotherapy;Chemotherapy;Chemotherapy;Chemotherapy;Chemotherapy	Not Available;Not Available;Not Available;Not Available;Not Available	1200;Not Available;Not Available;Not Available;Not Available	mg/m2/day;Not Available;Not Available;Not Available;Not Available	Not Available;Not Available;Not Available;Not Available;Not Available	2009;2010;2010;2010;2010	Not Available	NOT HISPANIC OR LATINO	TCGA-02-0027-F22254	eb88dc96-5e07-4fe1-aac5-2607840c102e	17	370	315	Not Available
		TCGA-06-0119	3.97.0	Nationwide Children's Hospital	22	GBM	0DEC64B8-FD49-4EF4-8984-FA3D276935D8	12	TCGA	2016	Not Available	TCGA-06-0119	2cb9975f-2d1e-4c74-867f-8b151c22b246	12	-29606	82	0		TCGA-06-0119-D40091	692851A9-BEB3-4552-BF4B-84D8D2CDF7AA	Not Available	12	58	53	Temozolomide	Not Available	2	Not Available	Not Available	Not Available	Not Available	Not Applicable	Not Available	Not Available	NO	Chemotherapy	Not Available	Not Available	Not Available	Not Available	2013	Not Available	NOT HISPANIC OR LATINO	TCGA-06-0119-F40087	7AA1903C-E731-42DC-9D54-D150AD43570B	12	82		Not Available
		TCGA-32-2498	62.68.0	Nationwide Children's Hospital	17	GBM	ac1f3789-3ece-4931-947d-3fe086169e70	12	TCGA	2015	Not Available	TCGA-32-2498	0d5e5a6b-5113-43f2-836c-776207b21b56	Not Available	Not Available		Not Available																									Not Available	Not Available
		TCGA-06-0140	3.97.0	Nationwide Children's Hospital	22	GBM	A467A84E-ABC9-4EB2-B766-76E18EE6FE32	12	TCGA	2016	Not Available	TCGA-06-0140	0164acd3-34db-4d35-b96c-936daad0ff22	12	-31566	6	0																									Not Available	NOT HISPANIC OR LATINO
		TCGA-02-0014	1.96.0	Nationwide Children's Hospital	22	GBM	B9C39049-EF36-4223-BDD9-86F5A27DB5CE	12	TCGA	2016	Not Available	TCGA-02-0014	83264f30-94be-4573-b519-fb0b0fce36c3	17	-9369	2512	0	2512	TCGA-02-0014-D22212;TCGA-02-0014-D22213	77649890-b648-4970-869d-030d256135f8;63cc60e9-7eec-4e8b-af9c-f4af6bb71f9f	Not Available;Not Available	30;12	Not Available;Not Available	2349;Not Available	Anti necplatens;Temozolomide	Not Available;Not Available	11;1	Not Available;Not Available	Not Available;Not Available	Not Available;Not Available	ADJUVANT;RECURRENCE	Not Applicable;Not Applicable	Not Available;Not Available	Not Available;PO	NO;Not Available	Chemotherapy;Chemotherapy	Not Available;Not Available	Not Available;Not Available	Not Available;Not Available	Not Available;Not Available	2009;2010	Not Available	NOT HISPANIC OR LATINO	TCGA-02-0014-F22211	057fd6c8-fce9-44d0-ae10-4fa1e30e7a4b	17	2512	2512	Not Available
		TCGA-19-4068	62.74.0	Nationwide Children's Hospital	22	GBM	4C15D26F-C27B-4400-887F-419C29268A82	12	TCGA	2016	Not Available	TCGA-19-4068	ef646014-78a9-43af-b6fa-85fa288cd51b	8	-24945		0	137	TCGA-19-4068-D25458;TCGA-19-4068-D25457	edc32b9c-63bc-400a-a291-cacfdb1fcbc9;fd73b404-953e-4f64-af37-6d0e7474032f	Not Available;Not Available	8;8	109;75	83;60	Temodar;Temodar	Not Available;Not Available	6;6	1;1	105;105	mg;mg	ADJUVANT;ADJUVANT	Not Applicable;Not Applicable	Not Available;Not Available	PO;PO	NO;NO	Chemotherapy;Chemotherapy	Not Available;Not Available	2835;1200	mg;mg	Not Available;Not Available	2010;2010	Not Available	NOT HISPANIC OR LATINO	TCGA-19-4068-F25456	948a5f15-f5a2-4c0d-81c8-494e851dd281	8		137	Not Available
		TCGA-76-4935	79.66.0	Nationwide Children's Hospital	22	GBM	4C93C583-C441-4789-BCAE-0563DBF0E85E	12	TCGA	2016	Not Available	TCGA-76-4935	8820ca5f-4f6b-4389-ba86-9015d0bcec1d	6	-19231		0	328	TCGA-76-4935-D28546;TCGA-76-4935-D28547	43c3b07e-27ce-4106-a5ea-7d70d7705997;0b95be72-b90d-462c-ad4e-996802e9c0e8	Not Available;Not Available	6;6	Not Available;Not Available	176;11	Temodar;Avastin	Not Available;Not Available	4;4	Not Available;Not Available	250;10	mg;mg	ADJUVANT;ADJUVANT	Not Applicable;Not Applicable	Not Available;Not Available	PO;IV	YES;YES	Chemotherapy;Chemotherapy	Not Available;Not Available	Not Available;590	mg;mg	Not Available;Not Available	2011;2011	Not Available	Not Available	TCGA-76-4935-F28545;TCGA-76-4935-F71541	62a81c83-c5fd-4fa1-92c6-6cf98ef6cddd;23E920DC-90FE-4530-B608-93CDF9A750E2	6;26	1121	328	Not Available;Not Available
		TCGA-81-5911	130.66.0	Nationwide Children's Hospital	22	GBM	1CE07544-5261-42D4-8B6F-16D22D16F4FD	12	TCGA	2016	Not Available	TCGA-81-5911	05944575-8473-4ed0-9de8-8091018001c2	14	-12292		0	539	TCGA-81-5911-D28605;TCGA-81-5911-D28603;TCGA-81-5911-D28604	5d9fc351-082e-409d-990f-dfa8f828cab5;461bb260-265d-496e-900a-e2b27972049f;0a1a54e6-04da-4738-9796-e88b99aeeac1	Not Available;Not Available;Not Available	14;14;14	108;69;260	104;21;130	Temodar;Temodar;Temodar	Not Available;Not Available;Not Available	11;11;11	1;1;05	330;160;440	mg/day;mg/day;mg/day	ADJUVANT;RECURRENCE;ADJUVANT	Not Applicable;Not Applicable;Not Applicable	Not Available;Not Available;Not Available	PO;PO;PO	NO;NO;NO	Chemotherapy;Chemotherapy;Chemotherapy	Not Available;Not Available;Not Available	1650;6720;11000	mg/day;mg/day;mg/day	Not Available;Not Available;Not Available	2011;2011;2011	1	Not Available	TCGA-81-5911-F28602	4b4290a7-0553-4289-826a-6033b9054fce	14		539	1
		TCGA-76-6661	130.66.0	Nationwide Children's Hospital	22	GBM	1D2EB122-9034-4958-8D73-34EF406E2B75	12	TCGA	2016	Not Available	TCGA-76-6661	19dd2c8f-05ca-44e8-8c19-bac0327f2ea9	15	-19965		0	7	TCGA-76-6661-D28588	c9f107da-f3f0-409d-8d34-39657b179200	Not Available	15	115	48	Temodar	Not Available	11	Not Available	Not Available	mg	ADJUVANT	Not Applicable	Not Available	PO	NO	Chemotherapy	Not Available	Not Available	mg	Not Available	2011	2	Not Available	TCGA-76-6661-F28587;TCGA-76-6661-F71543	703cc2df-174c-4fe7-985f-c18490ebaab5;4B40E024-DBBE-400A-AB2A-1632CB2108D4	15;26	727	7	2;Not Available
		TCGA-02-0086	2.96.0	Nationwide Children's Hospital	22	GBM	88EA270A-DBE0-4012-BAB3-04E0ADE87087	12	TCGA	2016	Not Available	TCGA-02-0086	8e3fbea7-d22e-40fc-8031-58fe6fe091bb	16	-16763	268	0	268	TCGA-02-0086-D22383;TCGA-02-0086-D22384;TCGA-02-0086-D22387;TCGA-02-0086-D22386;TCGA-02-0086-D22385	76bee23b-29eb-45a4-97b8-071b3128ed10;9aeaaf2c-b830-4af5-ace4-7f7d80dc2b49;436a7dc4-a65d-4f49-879f-6aad1651f850;10da5014-8aa5-4d41-973f-9fe43fe804d3;1d2d1b52-3d71-4c73-9a43-42b721cf8ad3	Not Available;Not Available;Not Available;Not Available;Not Available	30;12;12;12;12	85;Not Available;Not Available;Not Available;Not Available	13;Not Available;Not Available;Not Available;Not Available	Temozolomide;6 Thiguanine;Celebrex;Xeloda;CCNU	Not Available;Not Available;Not Available;Not Available;Not Available	3;1;1;1;1	2;Not Available;Not Available;Not Available;Not Available	Not Available;Not Available;Not Available;Not Available;Not Available	mg/m2;Not Available;Not Available;Not Available;Not Available	ADJUVANT;ADJUVANT;ADJUVANT;ADJUVANT;ADJUVANT	Not Applicable;Not Applicable;Not Applicable;Not Applicable;Not Applicable	Not Available;Not Available;Not Available;Not Available;Not Available	PO;Not Available;Not Available;Not Available;Not Available	Not Available;Not Available;Not Available;Not Available;Not Available	Chemotherapy;Chemotherapy;Chemotherapy;Chemotherapy;Chemotherapy	Not Available;Not Available;Not Available;Not Available;Not Available	75;Not Available;Not Available;Not Available;Not Available	mg/m2;Not Available;Not Available;Not Available;Not Available	Not Available;Not Available;Not Available;Not Available;Not Available	2009;2010;2010;2010;2010	Not Available	NOT HISPANIC OR LATINO	TCGA-02-0086-F22382	4684d4fc-4eeb-4208-800e-d9cf61233332	16	268	268	Not Available
		TCGA-14-1794	20.86.0	Nationwide Children's Hospital	22	GBM	8403A094-0A99-418C-B50E-8EB4DCCADD43	12	TCGA	2016	Not Available	TCGA-14-1794	eb9c8e66-6710-4141-ae28-1e5c88eaee47	4	-21628	30	0	30	TCGA-14-1794-D25194	6225f9b2-5bbc-4687-93e9-fad600edf8ac	Not Available	4	Not Available	0	Dexamethasone	Not Available	8	Not Available	Not Available	Not Available	ADJUVANT	Not Applicable	Not Available	Not Available	NO	Hormone Therapy	Not Available	Not Available	Not Available	Not Available	2009	Not Available	Not Available	TCGA-14-1794-F25193	e420cb89-cab2-433f-98a4-fafd0171e124	4	30	30	Not Available
		TCGA-12-0707	8.95.0	Nationwide Children's Hospital	22	GBM	3131E19F-21A0-4A7F-8D26-6849F99766B1	12	TCGA	2016	Not Available	TCGA-12-0707	97279d35-8db4-49a9-8b63-468443a9b959	11	-20136	864	0	0																								Not Available	NOT HISPANIC OR LATINO
		TCGA-41-3392	38.74.0	Nationwide Children's Hospital	22	GBM	61EB5A2D-1D0C-4D74-B1A1-4EEBFBEBF869	12	TCGA	2016	Not Available	TCGA-41-3392	dcc5e92a-8dd4-4909-8f37-98bed374d722	3	-32351	30	0	30																								Not Available	NOT HISPANIC OR LATINO	TCGA-41-3392-F28002	da490af4-74e0-439b-b491-a9715a5dcead	3	30	30	Not Available
		TCGA-12-0620	7.94.0	Nationwide Children's Hospital	22	GBM	05EF8606-BC3D-499D-AD93-C53C005B9ECF	12	TCGA	2016	Not Available	TCGA-12-0620	1dbfbff7-d048-4770-ae02-e6a287256210	4	-21069	318	0	181	TCGA-12-0620-D23489;TCGA-12-0620-D23488	80b5bea0-8ba7-49c8-ab89-8ca137201237;4bbe6ac4-7aa5-4f73-9763-d3673ae1d11c	Not Available;Not Available	24;24	191;68	92;21	CCNU;Temodar	Not Available;Not Available	4;4	2;1	Not Available;Not Available	mg/m2;mg/m2	ADJUVANT;ADJUVANT	Not Applicable;Not Applicable	Not Available;Not Available	PO;PO	NO;NO	Chemotherapy;Chemotherapy	Not Available;Not Available	110;75	mg/m2;mg/m2	Not Available;Not Available	2009;2009	Not Available	NOT HISPANIC OR LATINO	TCGA-12-0620-F23487	7802bb62-a7e0-4375-840c-d538502d6b7f	4	318	181	Not Available
		TCGA-32-4211	62.74.0	Nationwide Children's Hospital	22	GBM	AD7CBA67-C8AD-4B18-B426-73DCED67A97D	12	TCGA	2016	Not Available	TCGA-32-4211	516194e7-2143-4049-be54-141f515bcee5	14	-20748	383	0	383	TCGA-32-4211-D27827;TCGA-32-4211-D27826;TCGA-32-4211-D27825	6db77e7e-7c16-4870-8a80-9179a3c3d386;3a3e8c58-3ab2-42d6-92b4-56fab58864ec;cb98caea-22bb-45f2-9292-ced22975dff8	Not Available;Not Available;Not Available	20;20;20	131;97;65	127;93;24	Temodar;Temodar;Temodar	Not Available;Not Available;Not Available	12;12;12	1;1;1	440;330;160	mg/day;mg/day;mg/day	ADJUVANT;ADJUVANT;ADJUVANT	Not Applicable;Not Applicable;Not Applicable	Not Available;Not Available;Not Available	PO;PO;PO	NO;NO;NO	Chemotherapy;Chemotherapy;Chemotherapy	Not Available;Not Available;Not Available	Not Available;Not Available;Not Available	mg/day;mg/day;mg/day	Not Available;Not Available;Not Available	2010;2010;2010	Not Available	NOT HISPANIC OR LATINO	TCGA-32-4211-F27824	44376272-9a01-4045-8786-b6c410708edc	14	383	383	Not Available
		TCGA-76-6660	130.66.0	Nationwide Children's Hospital	22	GBM	3C070165-8C54-4351-BF8A-489D097938EF	12	TCGA	2016	Not Available	TCGA-76-6660	47fd9c51-298c-41ad-9996-135c8a03d691	26	-26913	114	0																									Not Available	NOT HISPANIC OR LATINO	TCGA-76-6660-F71538	0A1A0AD2-1620-4383-91BB-6287ED419CEE	26	114		Not Available
		TCGA-06-1086	16.87.0	Nationwide Children's Hospital	22	GBM	E44818C2-40AC-4768-96F8-E1EDBC41CD6C	12	TCGA	2016	Not Available	TCGA-06-1086	97686ab2-3b7e-4b21-9bf3-9a5a01709e04	11	-15645	208	0	193	TCGA-06-1086-D22918	13d9b153-ea61-4b4b-8e0e-118fb6b43ccb	Not Available	11	194	73	Temozolomide	Not Available	5	3	Not Available	mg	ADJUVANT	Not Applicable	Not Available	PO	NO	Chemotherapy	Not Available	400	mg	Not Available	2009	Not Available	NOT HISPANIC OR LATINO	TCGA-06-1086-F22917	a41d77b5-4491-4a41-bcd9-9957e07a48cd	11	208	193	Not Available
		TCGA-06-0194	5.90.0	Nationwide Children's Hospital	22	GBM	76B21617-1657-44B3-BEB5-1DE28E1B9746	12	TCGA	2016	Not Available	TCGA-06-0194	0383769b-f54d-4293-a9dc-88b830d775dc	10	-13852	142	0	142																								Not Available	NOT HISPANIC OR LATINO	TCGA-06-0194-F22740	d48dc631-d13f-4030-9f54-0d2a00957cbd	10	142	142	Not Available
		TCGA-19-5958	111.64.0	Nationwide Children's Hospital	22	GBM	5CC601E7-8283-494F-9D2A-C4F51C6739C0	12	TCGA	2016	Not Available	TCGA-19-5958	81622677-9742-40ea-ad60-5f9b2a624ea7	3	-20466		0	164	TCGA-19-5958-D25491;TCGA-19-5958-D25494;TCGA-19-5958-D25492	8082d031-c08e-4b0c-bc63-35c0b9d76cf9;08c91128-f3c9-4081-9c92-f6bdbe7b1306;c867cce3-42de-4a00-88f6-f963826b5179	Not Available;Not Available;Not Available	3;3;3	80;265;248	34;56;111	Temodar;Avastin;Temodar	Not Available;Not Available;Not Available	6;6;6	Not Available;15;6	145;745-835;300-400	mg;mg;mg	ADJUVANT;ADJUVANT;ADJUVANT	Not Applicable;Not Applicable;Not Applicable	1;3;2	PO;IV;PO	NO;YES;NO	Chemotherapy;Chemotherapy;Chemotherapy	daily for 42 days;Not Available;Not Available	6090;Not Available;11500	mg;Not Available;mg	Not Available;Not Available;Not Available	2011;2011;2011	Not Available	NOT HISPANIC OR LATINO	TCGA-19-5958-F25490;TCGA-19-5958-F43233	fa0c2ca7-4384-46e3-be5e-623a25d56654;B939D2EB-9D77-46DC-B10C-820D941EE7D4	3;15	428	164	Not Available;Not Available
		TCGA-32-1977	62.74.0	Nationwide Children's Hospital	22	GBM	B86163A4-A9EC-4144-8CE7-4A6C4F25D9B9	12	TCGA	2016	Not Available	TCGA-32-1977	4294ae28-445b-4f4f-823a-dac4cecfaaf0	14	-23205		0	3																								Not Available	HISPANIC OR LATINO	TCGA-32-1977-F15815	28a9822c-4b54-48d7-8677-003eb35e13de	15		3	Not Available
		TCGA-08-0349	7.94.0	Nationwide Children's Hospital	22	GBM	AF555D43-316B-4E7B-B81B-E567D8B14987	12	TCGA	2016	Not Available	TCGA-08-0349	0645038d-8abe-4a79-8695-bf8824d33f67	19	-16964	298	0	231	TCGA-08-0349-D23169;TCGA-08-0349-D23166;TCGA-08-0349-D23167;TCGA-08-0349-D23168	5f6c4610-c7b3-4810-88e0-989a769bea1c;cdc59f49-d267-4427-b84c-5fd7e707cca4;b309f2d3-af1e-45cd-94c2-2e16fe14f1f8;dbf995df-b25f-4801-ba7c-d7d7fd278092	Not Available;Not Available;Not Available;Not Available	26;26;24;24	93;93;183;259	38;38;105;231	Thalidomide;Temodar;BCNU;Fenretinide	Not Available;Not Available;Not Available;Not Available	3;3;4;4	Not Available;1;02;01	Not Available;Not Available;Not Available;Not Available	mg/day;mg/m2/day;mg;mg/day	ADJUVANT;ADJUVANT;PROGRESSION;PROGRESSION	Not Applicable;Not Applicable;Not Applicable;Not Applicable	Not Available;Not Available;Not Available;Not Available	Not Available;PO;PO;PO	NO;NO;Not Available;Not Available	Targeted Molecular therapy;Chemotherapy;Chemotherapy;Chemotherapy	Not Available;Not Available;Not Available;Not Available	200;150;480;2600	mg/day;mg/m2/day;mg;mg/day	Not Available;Not Available;Not Available;Not Available	2009;2009;2009;2009	Not Available	NOT HISPANIC OR LATINO	TCGA-08-0349-F23165	30082258-00f1-4e10-a16b-e871668970b9	19	298	231	Not Available
		TCGA-19-A6J5	346.45.0	Nationwide Children's Hospital	22	GBM	64DCD21A-BEFE-4849-BDD9-251E06778424	12	TCGA	2016	Not Available	TCGA-19-A6J5	7638E294-2DCF-4C03-B238-24E40491C2AD	3	-14970		0	504	TCGA-19-A6J5-D48305;TCGA-19-A6J5-D48502;TCGA-19-A6J5-D64481;TCGA-19-A6J5-D64482	C9D47DBD-E306-48C4-83A6-9492BAE51ED8;49415F3D-B8E2-4FBB-A06A-5FF03071921B;00822EDC-0A9A-4288-AB7F-B03AB3F60B28;CD363BD7-A6B2-4B9A-9834-33B2A740DEE6	Not Available;Not Available;Not Available;Not Available	11;16;3;3	76;658;Not Available;Not Available	34;111;812;847	Temodar;Temodar;Avastin;Lomustine	Stable Disease;Stable Disease;Not Applicable;Not Applicable	9;9;9;9	Not Available;Not Available;Not Available;Not Available	Not Available;Not Available;Not Available;Not Available	Not Available;Not Available;Not Available;Not Available	Not Available;Not Available;Not Available;Not Available	Not Applicable;Not Applicable;Not Applicable;Not Applicable	Not Available;Not Available;Not Available;Not Available	Not Available;Not Available;Not Available;Not Available	NO;NO;YES;YES	Chemotherapy;Chemotherapy;Chemotherapy;Chemotherapy	Not Available;Not Available;Not Available;Not Available	Not Available;Not Available;Not Available;Not Available	Not Available;Not Available;Not Available;Not Available	NO;NO;NO;NO	2013;2013;2014;2014	0	NOT HISPANIC OR LATINO	TCGA-19-A6J5-F64477	DB287676-1ED4-489C-9C2A-D72B79948E90	3		868	Not Available
		TCGA-08-0360	6.94.0	Nationwide Children's Hospital	22	GBM	4BE12A51-2707-4F02-8D73-C265BCF9AF06	12	TCGA	2016	Not Available	TCGA-08-0360	6d6dae20-431d-4fbe-ba47-e7ed8d73b4d8	18	-27895	468	0	352	TCGA-08-0360-D23247	abab65c4-8746-435d-b917-141a8ed0dcaf	Not Available	24	134	130	IL-13 with Pseudomonas exotoxin	Not Available	4	Not Available	Not Available	mg	PROGRESSION	Not Applicable	Not Available	Not Available	NO	Immunotherapy	Not Available	36	mg	Not Available	2009	Not Available	NOT HISPANIC OR LATINO	TCGA-08-0360-F23246	baa8b58c-1aad-4f66-8e88-f1c95992c42d	18	468	352	Not Available
		TCGA-06-A5U0	346.45.0	Nationwide Children's Hospital	22	GBM	2864096C-82AC-4A45-AEAE-B901D31A3C61	12	TCGA	2016	Not Available	TCGA-06-A5U0	603D2B61-B636-4054-AC95-AB66DABB3B48	13	-7958		0	143	TCGA-06-A5U0-D43096;TCGA-06-A5U0-D43097;TCGA-06-A5U0-D43098	839EBD09-9CA4-40FB-8718-6F765D110F5D;5BDABD17-5670-4CF6-8F8E-F8CA0FB022B8;8D92D013-7BAF-41A1-AE22-CF33F99505EF	Not Available;Not Available;Not Available	13;13;13	74;Not Available;Not Available	31;122;129	Temodar;Lomustine;Procarbazine	Clinical Progressive Disease;Not Available;Not Available	5;5;5	Not Available;Not Available;Not Available	Not Available;Not Available;Not Available	Not Available;Not Available;Not Available	Not Available;Not Available;Not Available	Not Applicable;Not Applicable;Not Applicable	Not Available;Not Available;Not Available	Not Available;Not Available;Not Available	NO;YES;YES	Chemotherapy;Chemotherapy;Chemotherapy	Not Available;Not Available;Not Available	Not Available;Not Available;Not Available	Not Available;Not Available;Not Available	NO;NO;NO	2013;2013;2013	Not Evaluated	NOT HISPANIC OR LATINO	TCGA-06-A5U0-F71293	C9FDF2B1-5C9D-45C5-BF02-72ACF84D0802	24		815	Not Available
		TCGA-02-0289	5.90.0	Nationwide Children's Hospital	22	GBM	E5A6358A-9A9D-4831-9E35-5829CD697DB4	12	TCGA	2016	Not Available	TCGA-02-0289	96fa386d-f930-45da-96ba-e7ca3f9de5b2	17	-21031	432	0	432	TCGA-02-0289-D22464;TCGA-02-0289-D22466;TCGA-02-0289-D22465	c4cfa885-fa73-4e9e-b8a8-5ccc78cf2d76;21ee9961-fca0-4eb2-a3d9-592399d70254;12bef7f0-c881-4493-90d0-cc69ab55f33b	Not Available;Not Available;Not Available	1;1;1	182;182;182	93;93;93	Procarbazine;Vincristine;CCNU	Not Available;Not Available;Not Available	4;4;4	2;2;2	Not Available;Not Available;Not Available	mg/m2;mg/m2/day;mg/m2	ADJUVANT;ADJUVANT;ADJUVANT	Not Applicable;Not Applicable;Not Applicable	Not Available;Not Available;Not Available	IV;IV;IV	NO;NO;NO	Chemotherapy;Chemotherapy;Chemotherapy	Not Available;Not Available;Not Available	60;1.4;110	mg/m2;mg/m2/day;mg/m2	Not Available;Not Available;Not Available	2009;2009;2009	Not Available	NOT HISPANIC OR LATINO	TCGA-02-0289-F22463	cb018a43-c2d6-4699-98cb-ea830cbc13e9	17	432	432	Not Available
		TCGA-14-1043	130.66.0	Nationwide Children's Hospital	22	GBM	ADD27057-A33B-4611-BE8B-BB8B389A0CA1	12	TCGA	2016	Not Available	TCGA-14-1043	a6cda2a0-21d9-4b72-a4c5-de1142d7ddb8	24	-22392	24	0	24	TCGA-14-1043-D25263	4e61d7e2-a930-4d63-95a6-aacbb8207eb3	Not Available	24	Not Available	0	Dexamethasone	Not Available	6	Not Available	Not Available	mg	ADJUVANT	Not Applicable	Not Available	Not Available	NO	Hormone Therapy	Not Available	Not Available	mg	Not Available	2010	Not Available	Not Available	TCGA-14-1043-F25262	f138fbd3-862c-4f47-8f9b-68a558a50a1f	24	24	24	Not Available
		TCGA-02-2470	26.75.0	Nationwide Children's Hospital	22	GBM	E487E288-EE4E-49A3-A1E4-7A8D96AF014E	12	TCGA	2016	Not Available	TCGA-02-2470	e948d951-9299-4dec-9772-60b4ac3569cb	6	-21021	393	0	393	TCGA-02-2470-D22545;TCGA-02-2470-D22544	ca19a225-58be-46c6-87bf-451aa203a916;0f1a9c38-5268-4002-9ca5-fb58a32560c5	Not Available;Not Available	9;9	183;99	100;57	Temodar;Temodar	Not Available;Not Available	4;4	03;Not Available	150;75	mg/m2;mg/m2	ADJUVANT;ADJUVANT	Not Applicable;Not Applicable	Not Available;Not Available	PO;PO	NO;NO	Chemotherapy;Chemotherapy	Not Available;Not Available	Not Available;Not Available	mg/m2;mg/m2	Not Available;Not Available	2010;2010	Not Available	NOT HISPANIC OR LATINO	TCGA-02-2470-F22543	0cf98bd2-ee2e-4b9c-b2d5-8a2088a10727	6	393	393	Not Available
		TCGA-87-5896	111.64.0	Nationwide Children's Hospital	22	GBM	9DB4C283-39B3-4915-A279-F5C0B48B5D4E	12	TCGA	2016	Not Available	TCGA-87-5896	ed879063-e603-4151-bf5e-22a4ee210281	13	-18391		0	2	TCGA-87-5896-D43209	4AD0F058-BB58-469D-9D74-C58994F37A48	Not Available	15	642	14	Temodar	Complete Response	5	Not Available	Not Available	Not Available	Not Available	Not Applicable	Not Available	Not Available	NO	Chemotherapy	Not Available	Not Available	Not Available	NO	2013	Not Available	NOT HISPANIC OR LATINO	TCGA-87-5896-F43207	F30D2160-363D-4C33-BF53-D80803ADA9E4	15		800	Not Available
		TCGA-06-0397	5.90.0	Nationwide Children's Hospital	22	GBM	CFFD6433-E8BA-42AA-91C7-8ADB4F50E89A	12	TCGA	2016	Not Available	TCGA-06-0397	28bf7388-f041-4ff6-ba70-4dcfa05805a3	10	-20845	274	0	168	TCGA-06-0397-D22820;TCGA-06-0397-D22818;TCGA-06-0397-D22819	ed0a62e2-6479-47cb-947d-0fafc4a4e897;87eab039-c36b-4aa5-8227-79b62a5fb4ab;5d2ec807-f295-4411-b216-ec13f2d8d835	Not Available;Not Available;Not Available	29;29;29	176;176;176	126;126;126	Vincristine;Procarbazine;Lomustine	Not Available;Not Available;Not Available	11;11;11	02;02;02	Not Available;Not Available;Not Available	Not Available;Not Available;Not Available	ADJUVANT;ADJUVANT;ADJUVANT	Not Applicable;Not Applicable;Not Applicable	Not Available;Not Available;Not Available	Not Available;Not Available;Not Available	NO;NO;NO	Chemotherapy;Chemotherapy;Chemotherapy	Not Available;Not Available;Not Available	Not Available;Not Available;Not Available	Not Available;Not Available;Not Available	Not Available;Not Available;Not Available	2011;2011;2011	Not Available	NOT HISPANIC OR LATINO	TCGA-06-0397-F22817	67bce800-bdc8-4a20-917e-3622c04e0047	10	274	168	Not Available
		TCGA-12-1094	16.87.0	Nationwide Children's Hospital	22	GBM	2EAACD08-1CE9-4785-A714-8B2FB56979DF	12	TCGA	2016	Not Available	TCGA-12-1094	dca3a016-5e89-4850-80bf-e78dc19a2453	17	-20586	372	0	346	TCGA-12-1094-D23412;TCGA-12-1094-D23411;TCGA-12-1094-D23416;TCGA-12-1094-D23414;TCGA-12-1094-D23413;TCGA-12-1094-D23415	dc899a96-b6aa-4728-aea9-adba0a5a72ac;36b7dc9c-ea2b-47c6-aece-4dfa8d948295;30138724-8cf3-456d-97a5-afaae76b2e98;eb6d6165-3b48-42a6-8c40-9d66ef153c99;707316c4-0c76-4128-b7b0-d366ae0e98d2;99298c91-9f00-459f-a5dc-8507ef3e8021	Not Available;Not Available;Not Available;Not Available;Not Available;Not Available	17;17;17;17;17;17	213;67;336;336;269;215	141;18;286;286;231;104	Temodor;Temodor;Avastin;Temodor;CCNG;ACT PEP3 KLH	Not Available;Not Available;Not Available;Not Available;Not Available;Not Available	3;3;3;3;3;3	3;01;Not Available;02;Not Available;Not Available	Not Available;Not Available;Not Available;Not Available;Not Available;Not Available	mg/m2;mg/m2;mg/m2;mg/m2;mg/m2;Not Available	ADJUVANT;ADJUVANT;PROGRESSION;PROGRESSION;PROGRESSION;ADJUVANT	Not Applicable;Not Applicable;Not Applicable;Not Applicable;Not Applicable;Not Applicable	Not Available;Not Available;Not Available;Not Available;Not Available;Not Available	PO;PO;PO;PO;PO;PO	NO;Not Available;NO;NO;NO;NO	Chemotherapy;Chemotherapy;Targeted Molecular therapy;Chemotherapy;Chemotherapy;Immunotherapy	Not Available;Not Available;Not Available;Not Available;Not Available;Not Available	600;75;10;100;125;1	mg/m2;mg/m2;mg/m2;mg/m2;mg/m2;Not Available	Not Available;Not Available;Not Available;Not Available;Not Available;Not Available	2009;2009;2009;2009;2009;2009	Not Available	NOT HISPANIC OR LATINO	TCGA-12-1094-F23410	97624a6c-8bff-4b6c-9f76-018151cccfc9	17	372	346	Not Available
		TCGA-74-6573	130.66.0	Nationwide Children's Hospital	22	GBM	199FA1E8-B6F9-4B21-B8FE-3DE7164E0E0D	12	TCGA	2016	Not Available	TCGA-74-6573	8d0d7a7e-8fae-437d-9b39-f2f17d0f5e4f	14	-24632	105	0		TCGA-74-6573-D16945	5158357e-c66f-4194-8966-f0fca1fb9522	Not Available	22	66	24	Temozolomide	Not Available	8	1	140	mg/day	ADJUVANT	Not Applicable	1	PO	NO	Chemotherapy	Not Available	6020	mg	Not Available	2011	Not Available	Not Available	TCGA-74-6573-F16941;TCGA-74-6573-F28507	62968cf1-48cb-49bc-b121-a2098a9c0939;ce27cccd-853d-4f76-9a32-7db10bdc9d08	22;14	105		Not Available;Not Available
		TCGA-06-0166	4.100.0	Nationwide Children's Hospital	22	GBM	1CFE3AF4-BEF8-4F25-A073-83C9A767EA1F	12	TCGA	2016	Not Available	TCGA-06-0166	4a85a43b-4dbc-4081-b552-df06eef1ad80	8	-18902	178	0	161	TCGA-06-0166-D22687	e89a761c-660b-4ec9-9299-b13331326520	Not Available	7	60	14	Oxaliplatin	Not Available	12	04	85	mg	ADJUVANT	Not Applicable	Not Available	IV	NO	Chemotherapy	Not Available	Not Available	mg	Not Available	2011	Not Available	NOT HISPANIC OR LATINO	TCGA-06-0166-F22686	0e48abae-6d91-4700-a92f-e455b2c4fa54	8	178	161	Not Available
		TCGA-19-A60I	346.45.0	Nationwide Children's Hospital	22	GBM	14C58BB5-F405-43AE-9300-6C05E36EE76D	12	TCGA	2016	Not Available	TCGA-19-A60I	D8628D35-C4C6-443F-9DA2-8517A157F137	27	-14437		0	206	TCGA-19-A60I-D44821;TCGA-19-A60I-D44871	15424BD5-F749-44D9-806C-95E202121030;8EB69170-5175-4473-A351-7DC1414CE949	Not Available;Not Available	27;28	114;Not Available	72;154	Temodar;Temodar	Stable Disease;Not Applicable	6;6	Not Available;Not Available	Not Available;Not Available	Not Available;Not Available	Not Available;Not Available	Not Applicable;Not Applicable	Not Available;Not Available	Not Available;Not Available	NO;YES	Chemotherapy;Chemotherapy	Not Available;Not Available	Not Available;Not Available	Not Available;Not Available	NO;NO	2013;2013	Not Evaluated	NOT HISPANIC OR LATINO	TCGA-19-A60I-F63167	0642532F-CACB-4E16-96DE-1BFFDB094B92	1		541	Not Available
		TCGA-32-1979	111.64.0	Nationwide Children's Hospital	22	GBM	F2974388-53B1-410C-9F6A-7082C135BD7A	12	TCGA	2016	Not Available	TCGA-32-1979	1974470e-ec23-4dfc-8907-2e4052c2a0fc	13	-25252	593	0	593																								Not Available	NOT HISPANIC OR LATINO	TCGA-32-1979-F27846	1913ff8b-3e66-4cc2-9ce9-48f49aab6171	13	593	593	Not Available
		TCGA-02-0064	2.96.0	Nationwide Children's Hospital	22	GBM	DA384AAA-19AC-4A77-9A26-B8EA48A43147	12	TCGA	2016	Not Available	TCGA-02-0064	d0fe540c-8e4b-4d97-8966-5899dea8555e	16	-18280	600	0	600	TCGA-02-0064-D22333;TCGA-02-0064-D22335;TCGA-02-0064-D22334	f666732d-a31c-47c5-b37e-e9067348783e;d255a807-f73a-4875-9bed-acaaccf3b263;4766dfa3-d9b1-4d6d-92ab-549b524bf532	Not Available;Not Available;Not Available	6;12;12	358;Not Available;Not Available	23;Not Available;Not Available	Temozolomide;Bevacizumab;CPT 11	Not Available;Not Available;Not Available	4;1;1	12;Not Available;Not Available	Not Available;Not Available;Not Available	mg/m2/day;Not Available;Not Available	ADJUVANT;RECURRENCE;RECURRENCE	Not Applicable;Not Applicable;Not Applicable	Not Available;Not Available;Not Available	PO;IV;IV	NO;Not Available;Not Available	Chemotherapy;Chemotherapy;Chemotherapy	Not Available;Not Available;Not Available	200;Not Available;Not Available	mg/m2/day;Not Available;Not Available	Not Available;Not Available;Not Available	2009;2010;2010	Not Available	NOT HISPANIC OR LATINO	TCGA-02-0064-F22332	15a4b3fc-d285-47bc-ba10-02049094b405	16	600	600	Not Available
		TCGA-06-0146	5.90.0	Nationwide Children's Hospital	22	GBM	B55EF4B5-695F-4D06-B97D-95F910E582C7	12	TCGA	2016	Not Available	TCGA-06-0146	3003cbfa-98d5-464d-90a5-b1bef32bcef1	11	-12253	611	0	611	TCGA-06-0146-D22631;TCGA-06-0146-D22630	0566690b-972e-4bcd-a141-e770fb8cf03d;570ef6f6-5f74-4479-95d7-429acbe78eb4	Not Available;Not Available	29;29	315;315	16;16	Cisplatin;Carmustine (BCNU)	Not Available;Not Available	11;11	06;06	Not Available;200	mg;mg	ADJUVANT;ADJUVANT	Not Applicable;Not Applicable	Not Available;Not Available	IV;IV	NO;NO	Chemotherapy;Chemotherapy	Not Available;Not Available	Not Available;480	mg;mg	Not Available;Not Available	2011;2011	Not Available	NOT HISPANIC OR LATINO	TCGA-06-0146-F22629	e93fba15-ff93-467a-834e-74ba29c2630a	11	611	611	Not Available
		TCGA-02-0025	6.94.0	Nationwide Children's Hospital	22	GBM	D9146F29-F753-4A9A-9875-5382DF94F399	12	TCGA	2016	Not Available	TCGA-02-0025	6630e547-2596-4fb7-a657-c19497ff13b2	17	-17402	1300	0	1300	TCGA-02-0025-D22243;TCGA-02-0025-D22245;TCGA-02-0025-D22244	abf7ad8f-866f-4841-b560-a3d5f55b161d;817d99bb-c990-4362-98a0-9c2370b9de66;7726c40b-c129-406c-9934-3045d33bef13	Not Available;Not Available;Not Available	7;12;12	656;Not Available;Not Available	118;Not Available;Not Available	Temozolomide;Temozolomide;Sarasar	Not Available;Not Available;Not Available	4;1;1	18;Not Available;Not Available	Not Available;Not Available;Not Available	mg/m2/day;Not Available;Not Available	ADJUVANT;RECURRENCE;RECURRENCE	Not Applicable;Not Applicable;Not Applicable	Not Available;Not Available;Not Available	Not Available;PO;PO	NO;Not Available;Not Available	Chemotherapy;Chemotherapy;Chemotherapy	Not Available;Not Available;Not Available	200;Not Available;Not Available	mg/m2/day;Not Available;Not Available	Not Available;Not Available;Not Available	2009;2010;2010	Not Available	NOT HISPANIC OR LATINO	TCGA-02-0025-F22242	5003c6e0-4ca0-466b-8b26-7bd454f91b88	17	1300	1300	Not Available
		TCGA-08-0346	6.94.0	Nationwide Children's Hospital	22	GBM	6E85E84D-0A88-4EBD-8BA0-17965031DD6A	12	TCGA	2016	Not Available	TCGA-08-0346	5536201c-e739-46e6-8200-0bdcc28ae9ef	12	-25409	256	0	132	TCGA-08-0346-D23145	c517757c-5421-428e-985a-c33b45578079	Not Available	24	68	20	Hydroxyurea	Not Available	4	1	Not Available	mg	ADJUVANT	Not Applicable	Not Available	PO	Not Available	Chemotherapy	Not Available	300	mg	Not Available	2009	Not Available	Not Available	TCGA-08-0346-F23144	abb61bf9-bbe8-4efd-bdaf-8c17aedafed4	12	256	132	Not Available
		TCGA-08-0245	6.94.0	Nationwide Children's Hospital	22	GBM	66BEF917-AE6A-4B8C-B7AF-566DF1C0D02B	12	TCGA	2016	Not Available	TCGA-08-0245	e6dee2d7-ca05-44e2-bf25-1068a416bd14	11	-11613	1151	0	1057	TCGA-08-0245-D23124;TCGA-08-0245-D23123;TCGA-08-0245-D23126;TCGA-08-0245-D23125	1f435cf6-7e43-4132-b098-d09017572da7;4c59294b-be56-4189-af18-c983fa2960a0;4c8885e2-1a02-47ca-866d-142e26af2d6c;4d79e3dd-d8bc-4eba-a8e1-fbb617a4b813	Not Available;Not Available;Not Available;Not Available	24;24;24;24	933;843;933;1065	875;560;878;933	BCNU;Temodar;Not Available;BCNU	Not Available;Not Available;Not Available;Not Available	4;4;4;4	01;12;Not Available;3	Not Available;Not Available;Not Available;Not Available	mg/m2;mg/m2;mg;mg/m2	PROGRESSION;PROGRESSION;PROGRESSION;PROGRESSION	Not Applicable;Not Applicable;Not Applicable;Not Applicable	Not Available;Not Available;Not Available;Not Available	PO;PO;Not Available;IV	Not Available;Not Available;Not Available;Not Available	Chemotherapy;Chemotherapy;Hormone Therapy;Chemotherapy	Not Available;Not Available;Not Available;Not Available	150;150;200;150	mg/m2;mg/m2;mg;mg/m2	Not Available;Not Available;Not Available;Not Available	2009;2009;2009;2009	Not Available	NOT HISPANIC OR LATINO	TCGA-08-0245-F23122	2c6a80ed-3653-4970-a5e2-d28ee51830c5	11	1151	1057	Not Available
		TCGA-06-5415	79.66.0	Nationwide Children's Hospital	22	GBM	001392F9-14E5-40AC-8F17-08F810924068	12	TCGA	2016	Not Available	TCGA-06-5415	713190ed-c6c1-4695-814b-85ca9b95e6a0	24	-22213		0	260	TCGA-06-5415-D23021	6adb6807-6741-4d73-8e74-53895472089b	Not Available	24	Not Available	86	Temozolomide	Not Available	1	Not Available	200	mg/m2	ADJUVANT	Not Applicable	Not Available	PO	YES	Chemotherapy	Not Available	370	mg/m2	Not Available	2011	Not Available	NOT HISPANIC OR LATINO	TCGA-06-5415-F23020	df1449e4-e6b7-4c5a-b8dc-4a9908eac997	24		260	Not Available
		TCGA-14-1037	20.86.0	Nationwide Children's Hospital	22	GBM	F0FF23D3-1BB6-4347-A46C-7B1C1BB3AEC2	12	TCGA	2016	Not Available	TCGA-14-1037	6a9d719d-249a-4756-adc8-e92fa60da229	24	-24426	587	0	587	TCGA-14-1037-D25110;TCGA-14-1037-D25113;TCGA-14-1037-D25114;TCGA-14-1037-D25111;TCGA-14-1037-D25112	5959163d-ba39-4460-b729-6e97ec9c9665;651a26d2-4f94-440f-9b6a-becd3ea3c32b;3a37ced8-55de-4546-b52b-dcad78ef1292;8a78bfe4-b33a-4547-b155-2d3f7521511b;035a2a61-6b32-4764-8ee4-4b79ce2068fd	Not Available;Not Available;Not Available;Not Available;Not Available	24;24;24;24;24	95;Not Available;433;538;Not Available	25;326;346;439;0	Oxaliplatin;Dexamethasone;PS 341;Temodar;Dexamethasome	Not Available;Not Available;Not Available;Not Available;Not Available	9;9;9;9;9	06;Not Available;Not Available;04;Not Available	Not Available;Not Available;Not Available;Not Available;Not Available	mg;Not Available;mg;mg;Not Available	ADJUVANT;PROGRESSION;PROGRESSION;PROGRESSION;ADJUVANT	Not Applicable;Not Applicable;Not Applicable;Not Applicable;Not Applicable	Not Available;Not Available;Not Available;Not Available;Not Available	IV;Not Available;IV;PO;Not Available	NO;NO;NO;NO;NO	Chemotherapy;Hormone Therapy;Targeted Molecular therapy;Chemotherapy;Hormone Therapy	Not Available;Not Available;Not Available;Not Available;Not Available	Not Available;Not Available;36.8;6000;Not Available	mg;Not Available;mg;mg;Not Available	Not Available;Not Available;Not Available;Not Available;Not Available	2009;2009;2009;2009;2009	Not Available	Not Available	TCGA-14-1037-F25109	29854064-7756-4ac8-ac4e-bbf1b9567ae2	24	587	587	Not Available
		TCGA-74-6577	130.66.0	Nationwide Children's Hospital	22	GBM	2D2DBDE7-98DC-4F1E-9D75-EA5EFEB194AC	12	TCGA	2016	Not Available	TCGA-74-6577	9888bf87-d0d1-474b-960d-d76b13352e7c	14	-18740		0	132	TCGA-74-6577-D16924;TCGA-74-6577-D16926	2d901e25-b8e9-4c7d-ba3d-d21b177f807f;0ba76d76-6f18-46a6-a4a9-45943f64f9b7	Not Available;Not Available	22;22	99;Not Available	55;132	Temozolomide;Avastin	Not Available;Not Available	8;8	1;1	140;10	mg/day;mg/kg	ADJUVANT;PROGRESSION	Not Applicable;Not Applicable	1;2	PO;IV	NO;YES	Chemotherapy;Targeted Molecular therapy	Not Available;Not Available	6300;Not Available	mg;mg/kg	Not Available;Not Available	2011;2011	Not Available	Not Available	TCGA-74-6577-F16920;TCGA-74-6577-F28511	c2b79de9-a985-41b5-91ba-781905f78c63;3ffaaf43-691f-4570-b52c-f12a5ff9aa48	20;14		132	Not Available;Not Available
		TCGA-02-0010	1.96.0	Nationwide Children's Hospital	22	GBM	B1B49DDC-7EB7-49AE-93BA-A1CCB4F18E23	12	TCGA	2016	Not Available	TCGA-02-0010	45a58ede-e7a4-424d-851e-e6a4062e46e4	16	-7452	1077	0	1077	TCGA-02-0010-D22199;TCGA-02-0010-D22201;TCGA-02-0010-D22200	905a344f-2c01-4d7e-8827-0e95ee366cc6;5f34c085-4d08-4a72-965c-0b86567bcad9;2efba21c-1f13-4b86-9f24-048e1a28bb39	Not Available;Not Available;Not Available	30;12;12	569;Not Available;Not Available	509;Not Available;Not Available	Temozolomide;Thalidomide;CPT 11	Not Available;Not Available;Not Available	3;1;1	2;Not Available;Not Available	Not Available;Not Available;Not Available	mg/m2;Not Available;Not Available	ADJUVANT;RECURRENCE;RECURRENCE	Not Applicable;Not Applicable;Not Applicable	Not Available;Not Available;Not Available	PO;Not Available;Not Available	Not Available;Not Available;Not Available	Chemotherapy;Chemotherapy;Chemotherapy	Not Available;Not Available;Not Available	200;Not Available;Not Available	mg/m2;Not Available;Not Available	Not Available;Not Available;Not Available	2009;2010;2010	Not Available	NOT HISPANIC OR LATINO	TCGA-02-0010-F22198	fed3ec3b-973c-4042-add1-641082d4c04b	16	1077	1077	Not Available
		TCGA-02-0114	2.96.0	Nationwide Children's Hospital	22	GBM	0F946D66-B2EF-4D22-93A6-BB39D81813ED	12	TCGA	2016	Not Available	TCGA-02-0114	658c8e31-2c60-40f0-ab25-d0d0168647db	17	-13681	3041	0	3041	TCGA-02-0114-D22431;TCGA-02-0114-D22432;TCGA-02-0114-D22433;TCGA-02-0114-D22434;TCGA-02-0114-D22435	1f2ad536-aa3a-4db1-88f4-3451364bfa13;8683efcd-7496-4354-8e28-7f3ec63b2641;37a224b5-8bb9-438b-91cf-83174264c136;67f47f28-a7dd-4942-b2b3-6020d81f8765;43da4650-5357-4f9a-91e7-cb34251f506b	Not Available;Not Available;Not Available;Not Available;Not Available	3;3;3;12;12	197;197;197;Not Available;Not Available	75;75;84;Not Available;Not Available	Procarbazine;CCNU;Vincristine;Carboplatin;Tarceva	Not Available;Not Available;Not Available;Not Available;Not Available	4;4;4;1;1	4;4;4;Not Available;Not Available	Not Available;Not Available;Not Available;Not Available;Not Available	mg/m2/day;mg/m2/day;mg/m2/day;Not Available;Not Available	ADJUVANT;ADJUVANT;ADJUVANT;RECURRENCE;RECURRENCE	Not Applicable;Not Applicable;Not Applicable;Not Applicable;Not Applicable	Not Available;Not Available;Not Available;Not Available;Not Available	IV;IV;IV;Not Available;Not Available	NO;NO;NO;Not Available;Not Available	Chemotherapy;Chemotherapy;Chemotherapy;Chemotherapy;Chemotherapy	Not Available;Not Available;Not Available;Not Available;Not Available	60;110;1.4;Not Available;Not Available	mg/m2/day;mg/m2/day;mg/m2/day;Not Available;Not Available	Not Available;Not Available;Not Available;Not Available;Not Available	2009;2009;2009;2010;2010	Not Available	NOT HISPANIC OR LATINO	TCGA-02-0114-F22430	97d08aec-ab50-41ea-8f59-f9860ff8c370	17	3041	3041	Not Available
		TCGA-06-A7TK	402.37.0	Nationwide Children's Hospital	22	GBM	FD80037F-1092-41D4-A415-1CEE1B9B6F35	12	TCGA	2016	Not Available	TCGA-06-A7TK	41685C5A-A548-483A-8A20-305AD8D61771	23	-23674		0	164	TCGA-06-A7TK-D54854;TCGA-06-A7TK-D54856;TCGA-06-A7TK-D71299;TCGA-06-A7TK-D71300	1BD28D05-6AD7-4688-B713-AE1A9928319F;D4BBC880-5580-4E50-B9B1-097423EBB153;57B3A1D0-627D-4914-B96A-F32E878EA3F5;934A8019-1F58-4BFD-B9EB-78B410074517	Not Available;Not Available;Not Available;Not Available	23;23;24;24	76;Not Available;419;420	34;113;342;342	Temozolomide;Temozolomide;Lomustine;Procarbazine	Stable Disease;Not Available;Clinical Progressive Disease;Clinical Progressive Disease	12;12;3;3	Not Available;Not Available;Not Available;Not Available	Not Available;Not Available;Not Available;Not Available	Not Available;Not Available;Not Available;Not Available	Not Available;Not Available;Not Available;Not Available	Not Applicable;Not Applicable;Not Applicable;Not Applicable	Not Available;Not Available;Not Available;Not Available	Not Available;Not Available;Not Available;Not Available	NO;YES;NO;NO	Chemotherapy;Chemotherapy;Chemotherapy;Chemotherapy	Not Available;Not Available;Not Available;Not Available	Not Available;Not Available;Not Available;Not Available	Not Available;Not Available;Not Available;Not Available	NO;NO;NO;NO	2013;2013;2015;2015	Not Evaluated	NOT HISPANIC OR LATINO	TCGA-06-A7TK-F71298	02C4ED43-3A81-47F5-BFAC-F0B1D075F8A5	24	444		Not Available
		TCGA-16-0849	10.84.0	Nationwide Children's Hospital	22	GBM	5BBC0F3C-8889-4B04-9118-EF74BF0F1934	12	TCGA	2016	Not Available	TCGA-16-0849	a210407e-b7de-4e27-84b2-9dcc5f9e6e63	17	-19939		0	793																								Not Available	NOT HISPANIC OR LATINO	TCGA-16-0849-F25302	0b0dab1d-957d-4f77-8ff1-26612cfa9e1b	17		793	Not Available
		TCGA-32-4208	62.74.0	Nationwide Children's Hospital	22	GBM	E3120113-D757-4D28-85C9-E3FBD6DEAA71	12	TCGA	2016	Not Available	TCGA-32-4208	581e04f9-4d0b-4ed2-97f5-2f97ace24928	14	-9213		0	400	TCGA-32-4208-D27814;TCGA-32-4208-D27813;TCGA-32-4208-D27815	261e05ff-2058-4315-92af-a17b7df4acd8;2e92825d-18c1-4950-a770-75a54f507122;14130a24-dc74-4da4-8d76-676c9cbc3c31	Not Available;Not Available;Not Available	20;20;20	150;84;Not Available	146;41;174	Temodar;Temodar;Temodar	Not Available;Not Available;Not Available	12;12;12	Not Available;1;Not Available	300;140;300	mg/day;mg/day;mg/day	ADJUVANT;ADJUVANT;ADJUVANT	Not Applicable;Not Applicable;Not Applicable	Not Available;Not Available;Not Available	PO;PO;PO	NO;NO;YES	Chemotherapy;Chemotherapy;Chemotherapy	Not Available;Not Available;Not Available	Not Available;Not Available;Not Available	mg/day;mg/day;mg/day	Not Available;Not Available;Not Available	2010;2010;2010	Not Available	NOT HISPANIC OR LATINO	TCGA-32-4208-F27812;TCGA-32-4208-F15677	8cc650a7-64a5-40e9-811e-687205c91d16;9b2526d1-98dc-4be2-bc07-f02caed2b67e	14;15		643	Not Available;Not Available
		TCGA-14-1450	130.66.0	Nationwide Children's Hospital	22	GBM	1D3F4146-168C-4090-82C7-5B2F50683C7D	12	TCGA	2016	Not Available	TCGA-14-1450	f2ec3b94-cb92-4335-bdf9-02c046130bab	24	-20960		0	1788	TCGA-14-1450-D25272;TCGA-14-1450-D25271;TCGA-14-1450-D25275;TCGA-14-1450-D25273;TCGA-14-1450-D25274	aab4da5f-682f-45b4-b2ae-c3b54ff29f11;267353ea-784c-4e54-81c8-59ffbf029f67;5b5d48a7-0ce2-4999-bd68-7c532e641977;b300de81-feae-414d-911a-2a226c532909;64f42684-0e2d-4d1b-aee8-02de9b860760	Not Available;Not Available;Not Available;Not Available;Not Available	24;24;24;24;24	961;65;1233;Not Available;Not Available	127;22;1024;0;826	Temodar;Temodar;Avastin;Dexamethasone;Dexamethasone	Not Available;Not Available;Not Available;Not Available;Not Available	6;6;6;6;6	15;01;Not Available;Not Available;Not Available	Not Available;Not Available;Not Available;Not Available;Not Available	mg;mg;mg;mg;mg	PROGRESSION;ADJUVANT;PROGRESSION;ADJUVANT;PROGRESSION	Not Applicable;Not Applicable;Not Applicable;Not Applicable;Not Applicable	Not Available;Not Available;Not Available;Not Available;Not Available	PO;PO;Not Available;Not Available;Not Available	NO;NO;NO;NO;NO	Chemotherapy;Chemotherapy;Targeted Molecular therapy;Hormone Therapy;Hormone Therapy	Not Available;Not Available;Not Available;Not Available;Not Available	19450;5160;7800;Not Available;Not Available	mg;mg;mg;mg;mg	Not Available;Not Available;Not Available;Not Available;Not Available	2010;2010;2010;2010;2010	Not Available	Not Available	TCGA-14-1450-F25270	03f13105-779c-4430-88e3-deb01b7a3a45	24		1788	Not Available
		TCGA-12-1602	20.86.0	Nationwide Children's Hospital	22	GBM	AD91F994-DC1D-4F1B-9463-BA2244A9E89A	12	TCGA	2016	Not Available	TCGA-12-1602	8ac5b22f-3925-47a9-8d09-d819c2e191e5	16	-21492	206	0	195	TCGA-12-1602-D23777;TCGA-12-1602-D23776	0d3bd815-a071-407c-8dc0-c5914e9e714c;b446dca7-55f1-42a5-a694-cc5201208ae8	Not Available;Not Available	16;16	140;57	86;17	Temodor;Temodor	Not Available;Not Available	11;11	02;01	Not Available;Not Available	mg;mg	PROGRESSION;ADJUVANT	Not Applicable;Not Applicable	Not Available;Not Available	PO;PO	NO;NO	Chemotherapy;Chemotherapy	Not Available;Not Available	8400;6000	mg;mg	Not Available;Not Available	2009;2009	Not Available	NOT HISPANIC OR LATINO	TCGA-12-1602-F23775	1f4913ff-259b-4447-98d2-d147bba2224f	16	206	195	Not Available
		TCGA-06-0876	10.84.0	Nationwide Children's Hospital	22	GBM	8FEAA707-70E5-4372-9541-168B95432572	12	TCGA	2016	Not Available	TCGA-06-0876	c5e08764-822b-4214-9ce6-f3ec2756190e	25	-26372		0	271	TCGA-06-0876-D22882;TCGA-06-0876-D31558;TCGA-06-0876-D31559;TCGA-06-0876-D31560;TCGA-06-0876-D31561	6b48f8bb-e45c-4f0c-b001-d9e38b01d1c0;c79f9ef1-9a66-4dc9-b1ad-1a5ae851ef4d;9f203417-2412-441c-a903-11e0f24dbee6;c35122f1-7318-4861-a4d5-58a1ae3f1f0c;dd1ab83c-376d-4236-b55a-9d80171200a9	Not Available;Not Available;Not Available;Not Available;Not Available	24;6;6;6;6	271;60;416;1146;560	98;17;112;462;462	Temozolomide;Temozolomide;Temozolomide;Bevacizumab;Irintocean	Not Available;Not Available;Not Available;Not Available;Not Available	4;5;5;5;5	5;Not Available;Not Available;Not Available;Not Available	Not Available;Not Available;Not Available;Not Available;Not Available	mg;Not Available;Not Available;Not Available;Not Available	ADJUVANT;Not Available;Not Available;Not Available;Not Available	Not Applicable;Not Applicable;Not Applicable;Not Applicable;Not Applicable	Not Available;Not Available;Not Available;Not Available;Not Available	PO;Not Available;Not Available;Not Available;Not Available	Not Available;NO;NO;NO;NO	Chemotherapy;Chemotherapy;Chemotherapy;Targeted Molecular therapy;Chemotherapy	Not Available;Not Available;Not Available;Not Available;Not Available	350;Not Available;Not Available;Not Available;Not Available	mg;Not Available;Not Available;Not Available;Not Available	Not Available;NO;NO;NO;NO	2009;2012;2012;2012;2012	Not Available	NOT HISPANIC OR LATINO	TCGA-06-0876-F22881;TCGA-06-0876-F31562	21d72ed7-9e6f-406d-b704-6296eff5d3b5;c5906a83-e1f6-455d-873f-7fa95fd901ab	25;31		1405	Not Available;Not Available
		TCGA-02-0339	5.90.0	Nationwide Children's Hospital	22	GBM	86982DD3-D327-4D69-8419-E4603DAB91D5	12	TCGA	2016	Not Available	TCGA-02-0339	1edfe67c-1142-4498-927c-9b7b426af7a3	17	-24524	377	0	377																								Not Available	NOT HISPANIC OR LATINO	TCGA-02-0339-F22516	b8f4603f-864e-4df6-9cd6-3e9fd3239725	17	377	377	Not Available
		TCGA-08-0351	6.94.0	Nationwide Children's Hospital	22	GBM	F2FBB83B-E0FC-491E-B78F-725756F014F9	12	TCGA	2016	Not Available	TCGA-08-0351	91063e7e-60db-47a5-aeca-af7c37b1074e	17	-14838	1987	0	1637	TCGA-08-0351-D23181;TCGA-08-0351-D23179;TCGA-08-0351-D23180;TCGA-08-0351-D23182	89b84e61-699e-4176-be30-02b2a9617f92;e9223f0b-2945-4679-b769-ecf78234d514;10fb7850-932c-4a66-ba6b-b6556d3097ce;dffca87e-cbeb-42e7-b2e6-278697b9c840	Not Available;Not Available;Not Available;Not Available	24;24;24;24	581;Not Available;Not Available;Not Available	72;72;1594;1594	Thalidomide;Temodor;Temodor;Thalidomide	Not Available;Not Available;Not Available;Not Available	4;4;4;4	Not Available;Not Available;Not Available;Not Available	Not Available;Not Available;Not Available;Not Available	mg/day;Not Available;Not Available;mg	ADJUVANT;ADJUVANT;PROGRESSION;PROGRESSION	Not Applicable;Not Applicable;Not Applicable;Not Applicable	Not Available;Not Available;Not Available;Not Available	Not Available;PO;PO;Not Available	NO;NO;NO;NO	Targeted Molecular therapy;Chemotherapy;Chemotherapy;Targeted Molecular therapy	Not Available;Not Available;Not Available;Not Available	Not Available;Not Available;Not Available;200	mg/day;Not Available;Not Available;mg	Not Available;Not Available;Not Available;Not Available	2009;2009;2009;2009	Not Available	NOT HISPANIC OR LATINO	TCGA-08-0351-F23178	d2dd33b5-acf4-4740-ae27-13b1670d9f03	17	1987	1637	Not Available
		TCGA-76-6286	130.66.0	Nationwide Children's Hospital	22	GBM	387CABD2-E094-4EFB-BAEF-FF097D9B5603	12	TCGA	2016	Not Available	TCGA-76-6286	0a211ae1-a48c-4989-9379-04d59500d94d	15	-22173	638	0	638	TCGA-76-6286-D28575;TCGA-76-6286-D28574	b1233c5f-d90f-4d1b-b464-13d3c445590c;2b1a6b22-68b4-4928-bf0a-e64f8ac91a05	Not Available;Not Available	15;15	580;Not Available	510;102	Avastin;Temodar	Not Available;Not Available	11;11	06;Not Available	990;100	mg;mg	PROGRESSION;ADJUVANT	Not Applicable;Not Applicable	Not Available;Not Available	IV;PO	NO;NO	Chemotherapy;Chemotherapy	Not Available;Not Available	5940;Not Available	mg;mg	Not Available;Not Available	2011;2011	1	NOT HISPANIC OR LATINO	TCGA-76-6286-F28573	fc27c442-c65c-4180-93d6-c4cb8cba1b69	15	638	638	1
		TCGA-06-6699	130.66.0	Nationwide Children's Hospital	22	GBM	C53160FB-971F-4F03-A1D4-E6EEA7780B13	12	TCGA	2016	Not Available	TCGA-06-6699	9848f14b-8eab-4ac9-89b0-99a5ebf14696	14	-21190		0	47	TCGA-06-6699-D23075	10a09877-6c24-42f7-b809-ddedbd61755a	Not Available	14	Not Available	31	Temozolomide	Not Available	9	01	75	mg	ADJUVANT	Not Applicable	Not Available	PO	YES	Chemotherapy	Not Available	Not Available	mg	Not Available	2011	Not Available	NOT HISPANIC OR LATINO	TCGA-06-6699-F23074	22e21327-c201-460c-b685-cd057f526be0	14		47	Not Available
		TCGA-74-6578	130.66.0	Nationwide Children's Hospital	22	GBM	34F218C0-6548-4153-A2FC-5902D8BC8C54	12	TCGA	2016	Not Available	TCGA-74-6578	4dee170b-175c-4e08-83f4-af1317b07209	14	-21464		0	436	TCGA-74-6578-D16917;TCGA-74-6578-D16918;TCGA-74-6578-D16916	A90B91AC-EF99-41F9-A42C-1BD275DC09D0;E3C9CD99-3327-40B9-A7B3-F0C15AA5826B;1A5A915F-A227-45D6-8DEE-7B4E90AE1645	Not Available;Not Available;Not Available	22;22;22	103;Not Available;80	98;222;38	Temozolomide;Avastin;Temozolomide	Not Available;Not Available;Not Available	8;8;8	1;1;1	150;10;150	mg/day;mg/kg;mg/day	ADJUVANT;PROGRESSION;ADJUVANT	Not Applicable;Not Applicable;Not Applicable	2;3;1	PO;IV;PO	NO;YES;NO	Chemotherapy;Targeted Molecular therapy;Chemotherapy	Not Available;Not Available;Not Available	750;200;6450	mg;mg/kg;mg	Not Available;Not Available;Not Available	2011;2011;2011	Not Available	Not Available	TCGA-74-6578-F16913;TCGA-74-6578-F28513	071EDA7D-F64B-4DAC-825B-912C08834C10;7402d70f-90f8-48f8-b914-a2f8201876e1	22;14		436	Not Available;Not Available
		TCGA-06-0209	4.100.0	Nationwide Children's Hospital	22	GBM	E821E599-BE90-482C-8405-C323CED3CDEE	12	TCGA	2016	Not Available	TCGA-06-0209	a795a841-9fd6-4eac-b871-a8c70248700f	5	-27877	232	0	119																								Not Available	NOT HISPANIC OR LATINO	TCGA-06-0209-F22764	b574ea8b-fb90-402a-b24e-442849f8e862	5	232	119	Not Available
		TCGA-12-0703	8.95.0	Nationwide Children's Hospital	22	GBM	EEAEC7DB-3729-473E-A594-B26305FA889E	12	TCGA	2016	Not Available	TCGA-12-0703	0a85c7b4-f07d-4727-b9d2-7b14c52edabb	11	-17125	620	0	551	TCGA-12-0703-D23574;TCGA-12-0703-D23577;TCGA-12-0703-D23575;TCGA-12-0703-D23578;TCGA-12-0703-D23576	7c82d2a2-ac10-4721-ac98-08890d7ea9a3;25b7ffab-ad1d-471e-b1ff-50b595d8193d;48784185-2f6b-41c9-ba98-b83f32f514f9;ba795525-88e3-4ec2-9394-bed1bfbc9473;feb32385-2310-4a50-909a-04ccef06b767	Not Available;Not Available;Not Available;Not Available;Not Available	24;24;24;22;29	302;125;530;125;530	215;13;322;13;322	CPT-11;MAb I-131;Carmustine;mu81c6;Topecan	Not Available;Not Available;Not Available;Not Available;Not Available	4;4;4;5;5	3;Not Available;5;Not Available;05	Not Available;Not Available;Not Available;Not Available;Not Available	mg/m2;mCi;mg;mg;mg/m2	PROGRESSION;ADJUVANT;PROGRESSION;ADJUVANT;PROGRESSION	Not Applicable;Not Applicable;Not Applicable;Not Applicable;Not Applicable	Not Available;Not Available;Not Available;Not Available;Not Available	IV;IV;IV;Not Available;IV	NO;NO;NO;NO;NO	Chemotherapy;Targeted Molecular therapy;Chemotherapy;Targeted Molecular therapy;Chemotherapy	Not Available;Not Available;Not Available;Not Available;Not Available	125;120;100;20;0.75	mg/m2;mCi;mg;mg;mg/m2	Not Available;Not Available;Not Available;Not Available;Not Available	2009;2009;2009;2009;2009	Not Available	NOT HISPANIC OR LATINO	TCGA-12-0703-F23573	2047a8e5-9fc8-46ba-aaaf-8bef7e1ccd23	11	620	551	Not Available
		TCGA-06-0160	4.100.0	Nationwide Children's Hospital	22	GBM	C033D3B5-4817-4CD5-BF0A-E76FCD607024	12	TCGA	2016	Not Available	TCGA-06-0160	a9b5ef55-9987-4842-b4f3-d029265ef17f	13	-20684	359	0		TCGA-06-0160-D40192;TCGA-06-0160-D40193;TCGA-06-0160-D40194	EF52F1C9-7619-4826-9EDA-6D6F6EF359C5;2001B8EF-EF02-4982-BEE7-8C785CBF04B9;8AECA090-CCAD-4810-909A-C357E3576567	Not Available;Not Available;Not Available	13;13;13	63;242;277	33;190;277	CI-980;Carmustine;Temozolomide	Unknown;Unknown;Unknown	2;2;2	Not Available;Not Available;Not Available	Not Available;Not Available;Not Available	Not Available;Not Available;Not Available	Not Available;Not Available;Not Available	Not Applicable;Not Applicable;Not Applicable	Not Available;Not Available;Not Available	Not Available;Not Available;Not Available	NO;NO;NO	Chemotherapy;Chemotherapy;Chemotherapy	Not Available;Not Available;Not Available	Not Available;Not Available;Not Available	Not Available;Not Available;Not Available	Not Available;Not Available;Not Available	2013;2013;2013	Not Available	NOT HISPANIC OR LATINO
		TCGA-76-6656	130.66.0	Nationwide Children's Hospital	22	GBM	725134ED-57AD-4D78-9A38-F9F4CE2B42A2	12	TCGA	2016	Not Available	TCGA-76-6656	770aa1ee-aed9-4219-900e-63523cdf312f	15	-24265	147	0	147	TCGA-76-6656-D28580	87485212-4c9e-4475-befb-307dd8f1493e	Not Available	15	Not Available	11	Temodar	Not Available	11	Not Available	140	mg	ADJUVANT	Not Applicable	Not Available	PO	NO	Chemotherapy	Not Available	Not Available	mg	Not Available	2011	2	NOT HISPANIC OR LATINO	TCGA-76-6656-F28579	3df49258-0791-4c74-90ed-790fd8d010a9	15	147	147	2
		TCGA-02-0057	1.96.0	Nationwide Children's Hospital	22	GBM	EC0E5E60-9BDA-4A66-B4F5-396513F82B5B	12	TCGA	2016	Not Available	TCGA-02-0057	7ee03602-bfec-413d-a05b-609cf60c6481	16	-24140	604	0	604	TCGA-02-0057-D22317;TCGA-02-0057-D22318	e8923938-fe8f-452f-b16a-3dcb080bd1b2;6cfc4787-75d0-4636-8070-28f88fd51a84	Not Available;Not Available	3;12	Not Available;Not Available	1;Not Available	Gliadel Wafer;Temozolomide	Not Available;Not Available	4;1	Not Available;Not Available	Not Available;Not Available	Not Available;Not Available	ADJUVANT;RECURRENCE	Not Applicable;Not Applicable	Not Available;Not Available	Other (specify below);PO	NO;Not Available	Chemotherapy;Chemotherapy	Not Available;Not Available	1;Not Available	Not Available;Not Available	Not Available;Not Available	2009;2010	Not Available	NOT HISPANIC OR LATINO	TCGA-02-0057-F22316	0969c334-3ea5-4c74-947b-4c9f8183fe05	16	604	604	Not Available
		TCGA-02-0046	1.96.0	Nationwide Children's Hospital	22	GBM	9EC5FE0F-830C-4483-B3F3-A58DB29D4019	12	TCGA	2016	Not Available	TCGA-02-0046	5b8f05fa-0145-4142-8d41-5980e4d36d81	16	-22417	209	0	209																								Not Available	Not Available	TCGA-02-0046-F22291	670c0e40-09d8-4505-b3c6-d039ff9fa5ea	16	209	209	Not Available
		TCGA-02-0083	2.96.0	Nationwide Children's Hospital	22	GBM	00EB05AD-DC8B-4F71-A5E1-584390F7DB36	12	TCGA	2016	Not Available	TCGA-02-0083	b72fab50-aed2-48e7-b6ad-2a5bc7157cfd	16	-21626	691	0	691	TCGA-02-0083-D22373	7d85d8f8-72b4-4df5-a4b2-5c11a91aeb35	Not Available	30	404	69	Temozolomide	Not Available	3	11	Not Available	mg/m2	ADJUVANT	Not Applicable	Not Available	PO	Not Available	Chemotherapy	Not Available	200	mg/m2	Not Available	2009	Not Available	NOT HISPANIC OR LATINO	TCGA-02-0083-F22372	6720771e-d2e3-497e-a408-d4da40738db5	16	691	691	Not Available
		TCGA-74-6575	130.66.0	Nationwide Children's Hospital	22	GBM	3B407E48-8980-467A-B90C-FC2C3EC58EC0	12	TCGA	2016	Not Available	TCGA-74-6575	66a03e91-77c7-4aef-a825-6deef805640c	14	-26827		0	534	TCGA-74-6575-D16936;TCGA-74-6575-D16934;TCGA-74-6575-D16931;TCGA-74-6575-D16933	a393e4d1-27bc-408b-84d9-5947abec5d4e;bd0e8a02-abc6-48f0-b9bb-1c327a772fde;5d345e5f-8483-4366-9c33-9d7298fb0a49;a282c037-9736-4ebc-84bb-b65a5f23594f	Not Available;Not Available;Not Available;Not Available	22;22;22;22	Not Available;498;73;131	498;152;36;96	Avastin;Avastin;Temozolomide;Temozolomide	Not Available;Not Available;Not Available;Not Available	8;8;8;8	1;1;1;2	10;5;120;200	mg/kg;mg/kg;mg/day;mg/day	RECURRENCE;RECURRENCE;ADJUVANT;RECURRENCE	Not Applicable;Not Applicable;Not Applicable;Not Applicable	4;3;1;2	IV;IV;PO;PO	YES;NO;NO;NO	Targeted Molecular therapy;Targeted Molecular therapy;Chemotherapy;Chemotherapy	Not Available;Not Available;Not Available;Not Available	Not Available;255;4560;2000	mg/kg;mg/kg;mg;mg	Not Available;Not Available;Not Available;Not Available	2011;2011;2011;2011	Not Available	Not Available	TCGA-74-6575-F16928;TCGA-74-6575-F28509;TCGA-74-6575-F18980	4c5d4b60-3059-42c8-9348-eadf788f98cd;1c574a0a-6107-4a57-911f-accedddf4897;a9b1ae96-b225-4347-b002-cdf61ccefe0a	22;14;10		636	Not Available;Not Available;Not Available
		TCGA-08-0529	5.90.0	Nationwide Children's Hospital	22	GBM	7A9A0F1C-31F9-454F-818B-784B3928ED38	12	TCGA	2016	Not Available	TCGA-08-0529	aaa7d45b-ce3c-4099-ab4a-377e3aee9f96	18	-20556	560	0	527	TCGA-08-0529-D23348;TCGA-08-0529-D23350;TCGA-08-0529-D23349	8edbabf9-11f1-4faa-9331-71bad6425735;71e78233-8b19-463d-87a8-2aeebfe0b9bb;8011d7f2-a247-4adc-85e1-539f022f7899	Not Available;Not Available;Not Available	24;24;24	84;353;328	41;349;106	Temodar;IL-13 Pseudomonas exotoxin;Temodar	Not Available;Not Available;Not Available	4;4;4	1;Not Available;7	Not Available;Not Available;Not Available	mg/day;mg;mg	ADJUVANT;PROGRESSION;ADJUVANT	Not Applicable;Not Applicable;Not Applicable	Not Available;Not Available;Not Available	PO;Not Available;PO	NO;NO;NO	Chemotherapy;Immunotherapy;Chemotherapy	Not Available;Not Available;Not Available	75;36;200	mg/day;mg;mg	Not Available;Not Available;Not Available	2009;2009;2009	Not Available	HISPANIC OR LATINO	TCGA-08-0529-F23347	1cd9efb4-fcb5-4459-b138-4c90e7684d80	18	560	527	Not Available
		TCGA-02-0258	5.90.0	Nationwide Children's Hospital	22	GBM	501AA39F-3B71-47AC-B525-48D4C044596E	12	TCGA	2016	Not Available	TCGA-02-0258	70fc222d-7423-4921-9007-cdf27c7f1ff7	16	-13269	503	0	503																								Not Available	NOT HISPANIC OR LATINO	TCGA-02-0258-F22449	ed869b90-719c-4d56-bfcc-c8a3f663bb27	16	503	503	Not Available
		TCGA-06-0939	62.74.0	Nationwide Children's Hospital	22	GBM	B1411A07-E4E3-4C9C-AB09-30E0ABEA2870	12	TCGA	2016	Not Available	TCGA-06-0939	cb9f842c-9bf5-48c3-8d3e-b344b1b6c190	14	-28893		0	637	TCGA-06-0939-D18622;TCGA-06-0939-D18621	5e29015c-ddc0-4a18-8365-b700f81f3bfd;f7e7db9f-6b86-49e7-a19e-a1533b79ee8a	Not Available;Not Available	16;16	665;609	378;378	Bevacizumab;Irinotecan	Not Available;Not Available	11;11	10;05	10;125	mg/kg;mg/m2	PROGRESSION;PROGRESSION	Not Applicable;Not Applicable	02;02	IV;IV	NO;NO	Targeted Molecular therapy;Chemotherapy	Not Available;Not Available	516;175	mg;mg	Not Available;Not Available	2011;2011	Not Available	NOT HISPANIC OR LATINO	TCGA-06-0939-F22909;TCGA-06-0939-F18625	5954025d-7eff-42ab-9095-3b42e7369b89;f4e21b39-f04e-4c09-842f-d0341269ae94	14;15	814	637	Not Available;Not Available
		TCGA-06-0241	4.100.0	Nationwide Children's Hospital	22	GBM	39429F68-8651-48FD-825D-B9509BB4FE43	12	TCGA	2016	Not Available	TCGA-06-0241	6d4ab866-ca0b-4455-898e-df8a6ac3e924	5	-24101		0	455	TCGA-06-0241-D20956;TCGA-06-0241-D20958;TCGA-06-0241-D20959;TCGA-06-0241-D20961;TCGA-06-0241-D20955;TCGA-06-0241-D20957;TCGA-06-0241-D20954;TCGA-06-0241-D20960	2f9f7bf8-9dc1-46ac-a223-3cf31a0f90d4;3c9b20fd-115d-47d4-aee6-a05e598467f3;ec62c0f3-1bbc-472a-9750-c1abbec94ffe;5c6e9edb-8726-4309-8822-6b247c957c19;5bb4a821-26f3-49de-9dc9-a4b4aabbaecf;d101d49d-1005-451b-bcbe-f30ba5f0d7fd;9a9b2dc4-dd57-4100-9d6c-e1fa1e179ab2;f53cd066-12bf-4342-abe4-91a6377735d3	Not Available;Not Available;Not Available;Not Available;Not Available;Not Available;Not Available;Not Available	5;5;5;5;5;5;5;5	81;728;799;1435;192;192;81;1383	15;477;203;1043;84;84;15;1324	Temozolomide;Irinotecan;Bevacizumab;Bevacizumab;Cilengitide;Temozolomide;Cilengitide;Temozolomide	Not Available;Not Available;Not Available;Not Available;Not Available;Not Available;Not Available;Not Available	12;12;12;12;12;12;12;12	01;17;20;10;04;04;01;03	140;125;10;10;2000;390;2000;100	mg/day;mg/m2;mg/kg;mg/kg;mg;mg/day;mg;mg/m2	ADJUVANT;PROGRESSION;PROGRESSION;PROGRESSION;ADJUVANT;ADJUVANT;ADJUVANT;PROGRESSION	Not Applicable;Not Applicable;Not Applicable;Not Applicable;Not Applicable;Not Applicable;Not Applicable;Not Applicable	01;02;02;05;01;01;01;03	PO;IV;IV;IV;IV;PO;IV;PO	NO;NO;NO;NO;NO;NO;NO;NO	Chemotherapy;Chemotherapy;Targeted Molecular therapy;Targeted Molecular therapy;Targeted Molecular therapy;Chemotherapy;Targeted Molecular therapy;Chemotherapy	Not Available;Not Available;Not Available;Not Available;Not Available;Not Available;Not Available;Not Available	140;773;773;822;1600;390;4000;140	mg/day;mg;mg;mg;mg;mg/day;mg;mg	Not Available;Not Available;Not Available;Not Available;Not Available;Not Available;Not Available;Not Available	2011;2011;2011;2011;2011;2011;2011;2011	Not Available	NOT HISPANIC OR LATINO	TCGA-06-0241-F22808;TCGA-06-0241-F20950	77abba1f-7f5a-49d8-85bc-52b2e8dc0f03;e738493a-9c5d-4b94-818e-3f099ccecf0e	5;5	1481	455	Not Available;Not Available
		TCGA-12-0692	8.95.0	Nationwide Children's Hospital	22	GBM	5F93A42C-85E1-4D45-A73D-193B758D300A	12	TCGA	2016	Not Available	TCGA-12-0692	24164e89-16ae-48c1-a464-9be94141deef	11	-27519	111	0	80	TCGA-12-0692-D23571	4d98309a-23d9-4329-8cce-8413e6bf2891	Not Available	24	45	14	Temozolomide	Not Available	4	1	Not Available	mg/m2	ADJUVANT	Not Applicable	Not Available	PO	NO	Chemotherapy	Not Available	200	mg/m2	Not Available	2009	Not Available	NOT HISPANIC OR LATINO	TCGA-12-0692-F23570	a0ef671a-89da-4f7f-9bf0-b6dd423eabd0	11	111	80	Not Available
		TCGA-41-2575	38.74.0	Nationwide Children's Hospital	22	GBM	C14F9E04-C2B6-4E80-9D1D-6A3625E096F3	12	TCGA	2016	Not Available	TCGA-41-2575	2c922593-d94d-4e8f-b68b-b4b8cfcbf3e4	3	-27587	290	0	290	TCGA-41-2575-D27997;TCGA-41-2575-D27998	35d81a9a-4706-4bba-a29b-4fbd5ca51e15;73405d0f-18d3-43f3-9647-a7b392e6b4fb	Not Available;Not Available	3;3	145;166	95;166	Temodar;Avastin	Not Available;Not Available	6;6	1;Not Available	140;800	mg;mg	ADJUVANT;PROGRESSION	Not Applicable;Not Applicable	Not Available;Not Available	PO;IV	NO;NO	Chemotherapy;Targeted Molecular therapy	Not Available;Not Available	7140;800	mg;mg	Not Available;Not Available	2010;2010	Not Available	NOT HISPANIC OR LATINO	TCGA-41-2575-F27996	e6f6405c-8a74-4854-9f68-05c4d25beac5	3	290	290	Not Available
		TCGA-32-1987	62.74.0	Nationwide Children's Hospital	22	GBM	4A0EF0E8-59BC-41C1-A321-181CDB0EA6C0	12	TCGA	2016	Not Available	TCGA-32-1987	582f0912-20e9-4790-afd9-1e858728223e	14	-18091	452	0	452	TCGA-32-1987-D27747;TCGA-32-1987-D27749;TCGA-32-1987-D27748;TCGA-32-1987-D27750	d968cd26-5505-40c6-8704-3557fa0f654c;25bd592b-de2d-4135-9b24-45b8b2aca523;59a6a444-f694-4213-9f91-be66bd1dd655;ea58f330-7359-469a-9eca-224c12f649b2	Not Available;Not Available;Not Available;Not Available	20;20;20;7	67;134;68;Not Available	26;130;68;222	Temodar;Temodar;Gliadle Wafer;Avastin	Not Available;Not Available;Not Available;Not Available	12;12;12;1	1;1;Not Available;Not Available	Not Available;250;5;Not Available	mg/day;mg/day;{Wafer};mg/kg	ADJUVANT;ADJUVANT;PROGRESSION;PROGRESSION	Not Applicable;Not Applicable;Not Applicable;Not Applicable	Not Available;Not Available;Not Available;Not Available	PO;PO;Other (specify below);IV	NO;NO;NO;NO	Chemotherapy;Chemotherapy;Chemotherapy;Chemotherapy	Not Available;Not Available;Not Available;Not Available	120;Not Available;Not Available;Not Available	mg/day;mg/day;{Wafer};mg/kg	Not Available;Not Available;Not Available;Not Available	2010;2010;2010;2011	Not Available	NOT HISPANIC OR LATINO	TCGA-32-1987-F27746	4ee5b1b6-8b50-411c-b581-211015685052	14	452	452	Not Available
		TCGA-08-0359	6.94.0	Nationwide Children's Hospital	22	GBM	661973C9-B86A-425E-8113-6AFF719E655D	12	TCGA	2016	Not Available	TCGA-08-0359	0aa5b68f-2b99-44d2-b17f-f4eb17fe891e	12	-21748	103	0	29																								Not Available	NOT HISPANIC OR LATINO	TCGA-08-0359-F23244	bc94703f-abb6-4638-8b64-48e87be1e42c	12	103	29	Not Available
		TCGA-12-0653	8.90.0	Nationwide Children's Hospital	17	GBM	8d467482-79c9-48e6-85cb-5a5421583da0	12	TCGA	2015	Not Available	TCGA-12-0653	a7b55dae-c9b8-45c6-986f-fb1055f1c67b	14	-23952	320	0		TCGA-12-0653-D33743;TCGA-12-0653-D33744;TCGA-12-0653-D33745;TCGA-12-0653-D33746;TCGA-12-0653-D33747;TCGA-12-0653-D33748;TCGA-12-0653-D33749	0f41a530-6b84-4bcd-96e7-11fefe6aa31a;60045ecf-1594-412e-ba97-11a24191c3e0;fa2b8930-902e-42e7-ab2e-0abe87b1c1db;5b6ab215-11fe-4093-9444-529cd1f1fac6;dd44d82e-d68f-4213-910d-c04bb08e7d5e;5691d622-6e29-414f-bce3-87fe3d6ee417;96e74b79-4a7c-4983-9c16-f1f9fb2628b7	Not Available;Not Available;Not Available;Not Available;Not Available;Not Available;Not Available	14;14;14;14;14;14;14	0;110;155;210;267;283;283	0;14;110;155;210;281;281	Gliadel Wafers;Temozolomide;CCNU;CCNU;Temozolomide;O6B6;O6B6	Not Available;Not Available;Not Available;Not Available;Not Available;Not Available;Not Available	7;7;7;7;7;7;7	Not Available;Not Available;Not Available;Not Available;Not Available;Not Available;Not Available	Not Available;Not Available;Not Available;Not Available;Not Available;Not Available;Not Available	Not Available;Not Available;Not Available;Not Available;Not Available;Not Available;Not Available	Not Available;Not Available;Not Available;Not Available;Not Available;Not Available;Not Available	Not Applicable;Not Applicable;Not Applicable;Not Applicable;Not Applicable;Not Applicable;Not Applicable	Not Available;Not Available;Not Available;Not Available;Not Available;Not Available;Not Available	Not Available;Not Available;Not Available;Not Available;Not Available;Not Available;Not Available	NO;NO;NO;NO;NO;NO;NO	Chemotherapy;Chemotherapy;Chemotherapy;Chemotherapy;Chemotherapy;Targeted Molecular therapy;Targeted Molecular therapy	Not Available;Not Available;Not Available;Not Available;Not Available;Not Available;Not Available	Not Available;Not Available;Not Available;Not Available;Not Available;Not Available;Not Available	Not Available;Not Available;Not Available;Not Available;Not Available;Not Available;Not Available	Not Available;Not Available;Not Available;Not Available;Not Available;Not Available;Not Available	2012;2012;2012;2012;2012;2012;2012	Not Available	NOT HISPANIC OR LATINO	TCGA-12-0653-F33741	8CA59B29-AC16-4198-9E36-9205A708E96B	14	320		Not Available
		TCGA-02-0084	7.94.0	Nationwide Children's Hospital	22	GBM	42A58F3E-BE94-4BF7-9862-6751F5F9D027	12	TCGA	2016	Not Available	TCGA-02-0084	5a9f6f8d-44c0-4cc7-891c-db0f8758f236	17	-13263	384	0	7																								Not Available	HISPANIC OR LATINO	TCGA-02-0084-F22376	d6c310ce-470e-4da5-bb87-4dbd6323e59d	17	384	7	Not Available
		TCGA-08-0517	5.90.0	Nationwide Children's Hospital	22	GBM	047FC5F2-CFB3-43F9-9F04-368ED7FA84C4	12	TCGA	2016	Not Available	TCGA-08-0517	9773acd0-e8bf-4991-8913-53f0d2adfc72	17	-12771	1785	0	1770	TCGA-08-0517-D23309;TCGA-08-0517-D23308	125ce2ce-53a3-4877-8229-b67a4335f361;80bb4143-6775-4ad8-9b13-6db2df79c961	Not Available;Not Available	24;24	1754;1359	Not Available;1086	Accutane;Procarbazine/CCNU/Vincristine	Not Available;Not Available	4;4	Not Available;06	Not Available;Not Available	mg/day;Not Available	PROGRESSION;PROGRESSION	Not Applicable;Not Applicable	Not Available;Not Available	PO;PO	NO;NO	Chemotherapy;Chemotherapy	Not Available;Not Available	160;Not Available	mg/day;Not Available	Not Available;Not Available	2009;2009	Not Available	NOT HISPANIC OR LATINO	TCGA-08-0517-F23307	c3567274-56b1-4d0d-863c-a2ceaa279b79	17	1785	1770	Not Available
		TCGA-02-0043	1.96.0	Nationwide Children's Hospital	22	GBM	C14C6E94-9933-481E-AEAE-7990ED42E47E	12	TCGA	2016	Not Available	TCGA-02-0043	de0cb811-bae0-407e-b8b3-97d1512bfa80	17	-19882	557	0	557	TCGA-02-0043-D22284;TCGA-02-0043-D22287;TCGA-02-0043-D22285;TCGA-02-0043-D22288;TCGA-02-0043-D22286	66509a77-13aa-4d5b-ab08-c57b60e5ae89;f211d513-fa21-4154-916c-f25a36f97278;9c1ea4cd-db68-48d9-ba9a-d9a5b654bffd;82d24b56-9ac3-43ae-8d2d-df2a7204a925;7c4b6e2a-da96-45c9-90d1-74b0f4ab910e	Not Available;Not Available;Not Available;Not Available;Not Available	3;12;12;12;12	359;Not Available;Not Available;Not Available;Not Available	297;Not Available;Not Available;Not Available;Not Available	CCNU;Xeloda;6 Thiguanine;Celebrex;CCNU	Not Available;Not Available;Not Available;Not Available;Not Available	4;1;1;1;1	2;Not Available;Not Available;Not Available;Not Available	Not Available;Not Available;Not Available;Not Available;Not Available	mg/m2;Not Available;Not Available;Not Available;Not Available	ADJUVANT;RECURRENCE;RECURRENCE;RECURRENCE;RECURRENCE	Not Applicable;Not Applicable;Not Applicable;Not Applicable;Not Applicable	Not Available;Not Available;Not Available;Not Available;Not Available	IV;Not Available;Not Available;Not Available;Not Available	NO;Not Available;Not Available;Not Available;Not Available	Chemotherapy;Chemotherapy;Chemotherapy;Chemotherapy;Chemotherapy	Not Available;Not Available;Not Available;Not Available;Not Available	100;Not Available;Not Available;Not Available;Not Available	mg/m2;Not Available;Not Available;Not Available;Not Available	Not Available;Not Available;Not Available;Not Available;Not Available	2009;2010;2010;2010;2010	Not Available	HISPANIC OR LATINO	TCGA-02-0043-F22283	f4a01ef8-9c72-458e-ab74-531c67d813f8	17	557	557	Not Available
		TCGA-15-1449	16.87.0	Nationwide Children's Hospital	22	GBM	25C2A2C2-417D-48ED-AC3C-CE39AF884B8C	12	TCGA	2016	Not Available	TCGA-15-1449	2749c671-dee1-4d91-b3fa-4b50accf7a11	11	-23828	404	0		TCGA-15-1449-D25294	3e384279-b84a-4a41-b916-91c6b0233497	Not Available	11	74	32	Temodar	Not Available	5	Not Available	Not Available	Not Available	ADJUVANT	Not Applicable	Not Available	PO	NO	Chemotherapy	Not Available	Not Available	Not Available	Not Available	2009	2	Not Available	TCGA-15-1449-F25293	055d3cae-d367-4483-b532-f9dced690598	11	404		2
		TCGA-12-0827	10.84.0	Nationwide Children's Hospital	22	GBM	3B33DAA9-D258-4973-98B8-C43483CDCF0D	12	TCGA	2016	Not Available	TCGA-12-0827	b75845ed-a19a-4caa-b362-e62b1e538152	27	-14093	1179	0	1179	TCGA-12-0827-D23718;TCGA-12-0827-D23717;TCGA-12-0827-D23723;TCGA-12-0827-D23716;TCGA-12-0827-D23719;TCGA-12-0827-D23722;TCGA-12-0827-D23715;TCGA-12-0827-D23720;TCGA-12-0827-D23721	08005bb6-0486-4067-89da-81958cad3071;de863c10-3632-407e-8b88-8cce9a41b3d1;926845c9-026a-497a-a4d4-2a0111b6575d;c80a6406-d9c3-403d-baac-8611c098f830;2bf02d6c-6b80-4a79-891d-a9a77a6e75f0;eb968fc1-4f4f-4429-8c4f-cac388b1b48e;11b7e332-e568-4ec4-b0e5-a13a16dafd6d;bdba77a2-bcee-4ce0-b6e3-b4610745bee2;d5057fae-9fdd-4f4e-91a5-33c225666d64	Not Available;Not Available;Not Available;Not Available;Not Available;Not Available;Not Available;Not Available;Not Available	27;27;27;27;27;27;27;27;27	390;350;76;258;434;76;181;615;746	350;258;34;181;390;34;137;466;615	Temozolomide;Temozolomide;81C6;CCNU;CPT-11;MABI131;CCNU;Temozolomide;Tamoxifen	Not Available;Not Available;Not Available;Not Available;Not Available;Not Available;Not Available;Not Available;Not Available	5;5;5;5;5;5;5;5;5	01;01;Not Available;01;01;Not Available;01;04;Not Available	Not Available;Not Available;Not Available;Not Available;Not Available;Not Available;Not Available;Not Available;Not Available	mg/m2;mg/m2;mg;mg/m2;mg/m2;mCi;mg/m2;mg/m2;mg	ADJUVANT;ADJUVANT;ADJUVANT;ADJUVANT;ADJUVANT;ADJUVANT;ADJUVANT;ADJUVANT;ADJUVANT	Not Applicable;Not Applicable;Not Applicable;Not Applicable;Not Applicable;Not Applicable;Not Applicable;Not Applicable;Not Applicable	Not Available;Not Available;Not Available;Not Available;Not Available;Not Available;Not Available;Not Available;Not Available	PO;PO;Not Available;PO;IV;Not Available;PO;PO;PO	NO;NO;NO;NO;NO;NO;NO;NO;NO	Chemotherapy;Chemotherapy;Targeted Molecular therapy;Chemotherapy;Chemotherapy;Targeted Molecular therapy;Chemotherapy;Chemotherapy;Hormone Therapy	Not Available;Not Available;Not Available;Not Available;Not Available;Not Available;Not Available;Not Available;Not Available	200;150;20;82.5;410;120;110;200;160	mg/m2;mg/m2;mg;mg/m2;mg/m2;mCi;mg/m2;mg/m2;mg	Not Available;Not Available;Not Available;Not Available;Not Available;Not Available;Not Available;Not Available;Not Available	2009;2009;2009;2009;2009;2009;2009;2009;2009	Not Available	NOT HISPANIC OR LATINO	TCGA-12-0827-F23714	9f6ab77e-9cef-4e5c-92cd-6703c59f6444	27	1179	1179	Not Available
		TCGA-08-0246	6.94.0	Nationwide Children's Hospital	22	GBM	FEA4FD8B-F1DB-4D69-A8B9-5FF82216C139	12	TCGA	2016	Not Available	TCGA-08-0246	66d2e309-eaa1-4225-a34d-4565b4ef8019	19	-20974	127	0	119	TCGA-08-0246-D23132	0557d171-a8fd-4b40-961a-185e77661fc9	Not Available	24	103	35	Temodor	Not Available	4	Not Available	Not Available	Not Available	ADJUVANT	Not Applicable	Not Available	PO	Not Available	Chemotherapy	Not Available	Not Available	Not Available	Not Available	2009	Not Available	NOT HISPANIC OR LATINO	TCGA-08-0246-F23131	6b4e4070-8716-4f6d-b292-40ea49d04e5c	19	127	119	Not Available
		TCGA-26-1438	16.87.0	Nationwide Children's Hospital	22	GBM	13D371A5-A016-4FA0-962D-FB49E7796675	12	TCGA	2016	Not Available	TCGA-26-1438	17dffffc-65d6-4209-9075-18a441001f0f	2	-13489		0	305	TCGA-26-1438-D26847;TCGA-26-1438-D26848;TCGA-26-1438-D26850;TCGA-26-1438-D26849	9468f9ce-e4ca-4912-bd29-62aa4aa7a54a;d5375217-87b8-4f00-8918-a2d0ae61d11a;2e35b72c-97ad-4a1c-a6c0-621811f07537;253b07f7-62de-48e3-992c-f928fafdeed6	Not Available;Not Available;Not Available;Not Available	18;18;23;23	73;206;264;221	31;104;221;221	Temozolomide;Temozolomide;Recentin Placebo AXDX2171;Lomustine	Not Available;Not Available;Not Available;Not Available	5;5;6;6	1;4;Not Available;1	Not Available;Not Available;Not Available;Not Available	mg;mg;mg;mg	ADJUVANT;ADJUVANT;PROGRESSION;PROGRESSION	Not Applicable;Not Applicable;Not Applicable;Not Applicable	Not Available;Not Available;Not Available;Not Available	PO;PO;Not Available;PO	NO;NO;NO;NO	Chemotherapy;Chemotherapy;Targeted Molecular therapy;Chemotherapy	Not Available;Not Available;Not Available;Not Available	5670;1440;880;210	mg;mg;mg;mg	Not Available;Not Available;Not Available;Not Available	2009;2009;2009;2009	0	NOT HISPANIC OR LATINO	TCGA-26-1438-F26846	60dd9a80-3eb6-4707-b2cc-506e653a6af1	2		305	0
		TCGA-12-0691	8.95.0	Nationwide Children's Hospital	22	GBM	A45F17D9-844B-4BA8-AFDF-1641B9BB625D	12	TCGA	2016	Not Available	TCGA-12-0691	bb0aca6b-55ab-4b24-8e64-29e0c96a9862	11	-23019	369	0	186	TCGA-12-0691-D23566;TCGA-12-0691-D23567	044f3ea1-65ca-4e70-8437-b8c1fae4d6df;df2315ba-0e8c-47e9-b7cb-34ac838284f8	Not Available;Not Available	24;24	159;186	117;159	Temodar;Temodar	Not Available;Not Available	4;4	1;1	Not Available;Not Available	mg/m2;mg/m2	PROGRESSION;PROGRESSION	Not Applicable;Not Applicable	Not Available;Not Available	PO;PO	NO;NO	Chemotherapy;Chemotherapy	Not Available;Not Available	150;200	mg/m2;mg/m2	Not Available;Not Available	2009;2009	Not Available	NOT HISPANIC OR LATINO	TCGA-12-0691-F23565	d607ece6-ad79-4cd9-82eb-106ef5d26949	11	369	186	Not Available
		TCGA-08-0514	5.90.0	Nationwide Children's Hospital	22	GBM	A1D9306F-ABDC-4341-9D19-83F9E40E1976	12	TCGA	2016	Not Available	TCGA-08-0514	bd114e05-5a97-41e2-a0d5-5d39a1e9d461	11	-25457	337	0	259																								Not Available	NOT HISPANIC OR LATINO	TCGA-08-0514-F23300	794d7455-3a86-4c05-9a89-df8c3f100c6b	11	337	259	Not Available
		TCGA-06-0409	5.90.0	Nationwide Children's Hospital	22	GBM	511C8763-6F98-4257-A9EB-8418C09F83A4	12	TCGA	2016	Not Available	TCGA-06-0409	6db66d6e-b44e-41fa-b904-aa61af0acf1c	10	-16023	2201	0	2145	TCGA-06-0409-D22833;TCGA-06-0409-D22832;TCGA-06-0409-D22828;TCGA-06-0409-D22829;TCGA-06-0409-D22831;TCGA-06-0409-D22827;TCGA-06-0409-D22830;TCGA-06-0409-D22826;TCGA-06-0409-D22834	c6ba58a3-c0f3-4f4e-8861-631242d450f1;22a6969c-40ff-4d12-b813-d08f7f36049d;0983038a-bfcb-4a28-89e8-a5f9dccb4a52;d5c62680-dae5-4634-ad2c-c3cc59132478;71f309f5-09c6-4be0-8508-d57b0d52dfd7;7ba5a9b1-760b-4743-b977-af31b8c4d168;b900a154-e45d-41af-a0a4-a1fc145bf019;77f56acb-5b7b-4db2-9994-e37e0b5a47ab;916495e6-cb05-4605-bd45-d22f95620573	Not Available;Not Available;Not Available;Not Available;Not Available;Not Available;Not Available;Not Available;Not Available	29;29;29;29;29;29;29;29;29	1628;1779;348;348;1267;348;471;149;2114	1294;1294;168;168;1267;168;379;75;1845	Procarbazine;Tamoxifen;Lomustine;Vincristine;Gliadel Wafer;Procarbazine;9 immunoamino camptnetecin;Hyroxyurea;Irinotecan	Not Available;Not Available;Not Available;Not Available;Not Available;Not Available;Not Available;Not Available;Not Available	11;11;11;11;11;11;11;11;11	12;19;04;04;01;04;06;01;04	50;20;Not Available;Not Available;Not Available;Not Available;Not Available;Not Available;125	mg;mg;Not Available;Not Available;{Wafer};Not Available;Not Available;Not Available;mg	PROGRESSION;PROGRESSION;ADJUVANT;ADJUVANT;PROGRESSION;ADJUVANT;PROGRESSION;ADJUVANT;PROGRESSION	Not Applicable;Not Applicable;Not Applicable;Not Applicable;Not Applicable;Not Applicable;Not Applicable;Not Applicable;Not Applicable	Not Available;Not Available;Not Available;Not Available;Not Available;Not Available;Not Available;Not Available;Not Available	PO;PO;Not Available;Not Available;INTUM;Not Available;Not Available;PO;IV	NO;NO;NO;NO;NO;NO;NO;NO;NO	Chemotherapy;Chemotherapy;Chemotherapy;Chemotherapy;Chemotherapy;Chemotherapy;Chemotherapy;Chemotherapy;Chemotherapy	Not Available;Not Available;Not Available;Not Available;Not Available;Not Available;Not Available;Not Available;Not Available	100;140;Not Available;Not Available;Not Available;Not Available;Not Available;Not Available;Not Available	mg;mg;Not Available;Not Available;{Wafer};Not Available;Not Available;Not Available;mg	Not Available;Not Available;Not Available;Not Available;Not Available;Not Available;Not Available;Not Available;Not Available	2011;2011;2011;2011;2011;2011;2011;2011;2011	Not Available	NOT HISPANIC OR LATINO	TCGA-06-0409-F22825	287e3cc3-ce1f-48db-adf9-2cca646ea24a	10	2201	2145	Not Available
		TCGA-19-0964	16.87.0	Nationwide Children's Hospital	22	GBM	12048918-443E-47A2-B976-10214621CD90	12	TCGA	2016	Not Available	TCGA-19-0964	746aa9fb-0af2-4719-9d48-56e9bf21260c	19	-25800		0	103	TCGA-19-0964-D25363	3d52a89f-8403-4463-965f-0141778e4c4b	Not Available	24	82	39	Temodar	Not Available	4	1	Not Available	mg	ADJUVANT	Not Applicable	Not Available	PO	NO	Chemotherapy	Not Available	140	mg	Not Available	2009	Not Available	NOT HISPANIC OR LATINO	TCGA-19-0964-F25362	ec93245c-b321-4ace-ab5f-b933962b0277	19		103	Not Available
		TCGA-02-0009	1.96.0	Nationwide Children's Hospital	22	GBM	D8F3A43B-C8D4-4C66-A10C-2B41C5A68CA6	12	TCGA	2016	Not Available	TCGA-02-0009	c1f590eb-21ed-4939-adc5-0f7e6f485b56	16	-22457	322	0	322																								Not Available	NOT HISPANIC OR LATINO	TCGA-02-0009-F22196	4c6c097d-c168-4771-91e3-a5d8d426ce6a	16	322	322	Not Available
		TCGA-02-0290	5.90.0	Nationwide Children's Hospital	22	GBM	9BA839A3-A850-46DB-BD4D-5E81F6DAC65D	12	TCGA	2016	Not Available	TCGA-02-0290	74a70685-d95e-45a5-b8a9-80106c8b1bd7	17	-18066	485	0	485	TCGA-02-0290-D22472;TCGA-02-0290-D22470;TCGA-02-0290-D22471	46b8272d-8180-4cf2-a019-5c3d2d4ef9f0;02f26633-30d0-49d2-8a21-a68c1ff86140;b3816dc9-5c68-4b1a-9911-3a24e466c1d5	Not Available;Not Available;Not Available	27;27;27	Discrepancy;Discrepancy;Discrepancy	Discrepancy;Discrepancy;Discrepancy	Vincristine;Procarbazine;CCNU	Not Available;Not Available;Not Available	3;3;3	5;5;5	Not Available;Not Available;Not Available	mg/m2;mg/m2;mg/m2	ADJUVANT;ADJUVANT;ADJUVANT	Not Applicable;Not Applicable;Not Applicable	Not Available;Not Available;Not Available	IV;IV;IV	Not Available;Not Available;Not Available	Chemotherapy;Chemotherapy;Chemotherapy	Not Available;Not Available;Not Available	1.4;60;110	mg/m2;mg/m2;mg/m2	Not Available;Not Available;Not Available	2009;2009;2009	Not Available	NOT HISPANIC OR LATINO	TCGA-02-0290-F22469	3d5c3ccb-f1c4-4fab-be2e-4e907f2c28dc	17	485	485	Not Available
		TCGA-08-0392	6.94.0	Nationwide Children's Hospital	22	GBM	96C1CD77-689A-4A3C-AA74-6C6CDBEE706D	12	TCGA	2016	Not Available	TCGA-08-0392	de73fd2a-1337-42e6-b2bc-728e63f2f8be	12	-22056	22	0	9																								Not Available	NOT HISPANIC OR LATINO	TCGA-08-0392-F23285	74e9b9dd-2ba4-4c40-b9d5-3b860473bcfb	12	22	9	Not Available
		TCGA-19-5953	130.66.0	Nationwide Children's Hospital	22	GBM	B40AEB06-3A2E-41E8-A000-AD83396E2C65	12	TCGA	2016	Not Available	TCGA-19-5953	aa703529-7153-4f74-8577-2601876e3374	15	-21204	144	0	144																								Not Available	NOT HISPANIC OR LATINO	TCGA-19-5953-F25509	762ae5ae-62e9-472f-bc2a-4d3f118156b7	15	144	144	Not Available
		TCGA-16-1063	16.87.0	Nationwide Children's Hospital	22	GBM	E03A4954-2C32-4DE0-90EE-D84B2A47CC0D	12	TCGA	2016	Not Available	TCGA-16-1063	6e6962d8-34b8-431c-8220-42b0b92a410b	27	-26313	425	0	425																								Not Available	NOT HISPANIC OR LATINO	TCGA-16-1063-F25330	a997d567-7bb7-4605-a31e-ac685dc7a3b7	27	425	425	Not Available
		TCGA-08-0516	5.90.0	Nationwide Children's Hospital	22	GBM	F7D8B5BE-AAB6-421E-BCD6-9C6C54088B1B	12	TCGA	2016	Not Available	TCGA-08-0516	b0ebaa85-476c-4f44-8b23-5bab107454a9	11	-5309	596	0	561																								Not Available	NOT HISPANIC OR LATINO	TCGA-08-0516-F23303	828e8456-fed0-45d8-a737-979370b7f027	11	596	561	Not Available
		TCGA-02-0266	5.90.0	Nationwide Children's Hospital	22	GBM	258B1628-9878-4A07-B0E6-D379B81503F1	12	TCGA	2016	Not Available	TCGA-02-0266	ca9ad9d3-0ac6-403a-98a2-f679d0ee009e	17	-5303	539	0	539																								Not Available	HISPANIC OR LATINO	TCGA-02-0266-F22453	f067b77e-22ef-4cb9-a87d-c5b253728df5	17	539	539	Not Available
		TCGA-06-0155	16.87.0	Nationwide Children's Hospital	22	GBM	2AFE29F1-BA09-460D-A04B-C65D6371A6CD	12	TCGA	2016	Not Available	TCGA-06-0155	fa1f1cfc-9da0-488b-93fe-60aaff99c171	11	-22498	318	0	263	TCGA-06-0155-D22663;TCGA-06-0155-D22666;TCGA-06-0155-D22664;TCGA-06-0155-D22665	afd3dda1-105f-49dc-938b-ed20c47f7d0e;12a9f37f-e7e1-47e5-84f8-6e25d7f19061;cfb4a806-be88-4509-84a0-1ff9aa164266;b17c22ef-2efa-439d-9236-25db55221c3b	Not Available;Not Available;Not Available;Not Available	11;11;11;29	236;52;257;205	144;9;257;175	BCNU;CI980;Gliadel Wafer;Carmustine	Not Available;Not Available;Not Available;Not Available	5;5;5;11	02;Not Available;1;02	Not Available;Not Available;Not Available;80	mg/m2;mg/m2;{Wafer};mg	ADJUVANT;ADJUVANT;PALLIATIVE;ADJUVANT	Not Applicable;Not Applicable;Not Applicable;Not Applicable	Not Available;Not Available;Not Available;Not Available	IV;IV;Other (specify below);PO	NO;NO;NO;NO	Chemotherapy;Targeted Molecular therapy;Chemotherapy;Chemotherapy	Not Available;Not Available;Not Available;Not Available	80;400;8;Not Available	mg/m2;mg/m2;{Wafer};mg	Not Available;Not Available;Not Available;Not Available	2009;2009;2009;2011	Not Available	NOT HISPANIC OR LATINO	TCGA-06-0155-F22662	7b4964fc-05ee-41c9-a6c1-664c9ee99537	11	318	263	Not Available
		TCGA-12-0780	8.95.0	Nationwide Children's Hospital	22	GBM	8F697564-8C9F-4080-8D03-98D1246DAA47	12	TCGA	2016	Not Available	TCGA-12-0780	120e257d-1cf1-421f-9a6b-6a5681eaea2e	10	-18646	452	0	434	TCGA-12-0780-D23656;TCGA-12-0780-D23659;TCGA-12-0780-D23660;TCGA-12-0780-D23657;TCGA-12-0780-D23655;TCGA-12-0780-D23658;TCGA-12-0780-D23661	1957888f-00e4-4264-a01a-d940735f9eac;34293ddf-4475-4fa6-ba77-24263cd27469;a9b346ef-bf06-441d-ae30-24bdd0cff6a2;b7217e75-dff4-41ce-9388-aca0d8746370;76a461e4-83a9-4e2d-a36c-827495312e88;2c4203c3-7505-459e-a4a8-bf4380227b26;6190c533-8e4d-42e7-809d-d1c5b80609ff	Not Available;Not Available;Not Available;Not Available;Not Available;Not Available;Not Available	24;24;24;24;24;24;7	350;388;434;388;77;350;434	101;360;393;360;21;111;393	CPT-11;Avastin;Tarceva;VP-16;Temodar;Avastin;Rapamycin	Not Available;Not Available;Not Available;Not Available;Not Available;Not Available;Not Available	4;4;4;4;4;4;5	6;Not Available;Not Available;1;1;Not Available;Not Available	Not Available;Not Available;Not Available;Not Available;Not Available;Not Available;Not Available	mg/m2;mg/kg;mg;mg/m2;mg/m2;mg/kg;mg	ADJUVANT;PROGRESSION;PROGRESSION;PROGRESSION;PROGRESSION;ADJUVANT;PROGRESSION	Not Applicable;Not Applicable;Not Applicable;Not Applicable;Not Applicable;Not Applicable;Not Applicable	Not Available;Not Available;Not Available;Not Available;Not Available;Not Available;Not Available	IV;Not Available;Not Available;IV;PO;Not Available;Not Available	NO;NO;NO;NO;NO;NO;Not Available	Chemotherapy;Targeted Molecular therapy;Targeted Molecular therapy;Chemotherapy;Chemotherapy;Targeted Molecular therapy;Targeted Molecular therapy	Not Available;Not Available;Not Available;Not Available;Not Available;Not Available;Not Available	125;10;5;37.5;75;10;150	mg/m2;mg/kg;mg;mg/m2;mg/m2;mg/kg;mg	Not Available;Not Available;Not Available;Not Available;Not Available;Not Available;Not Available	2009;2009;2009;2009;2009;2009;2009	Not Available	NOT HISPANIC OR LATINO	TCGA-12-0780-F23654	03233414-2e5b-4cff-949f-dbad568699a5	10	452	434	Not Available
		TCGA-06-0394	5.90.0	Nationwide Children's Hospital	22	GBM	3298A9FF-E09F-4703-993E-F545FAC46B79	12	TCGA	2016	Not Available	TCGA-06-0394	7ffeaa19-61c5-4af1-aafd-36ec65cf4768	10	-18913	329	0	314	TCGA-06-0394-D22812;TCGA-06-0394-D22813;TCGA-06-0394-D22814;TCGA-06-0394-D22811	c251269a-92af-4b58-a68a-3d55c4f1f029;ef673f41-6149-4c4e-8c41-b16af9df3b93;7e64cded-ac59-4d66-be91-740e92fe25f0;fbfe5a21-f80f-420c-b031-a7ef1bc5e79f	Not Available;Not Available;Not Available;Not Available	29;29;29;29	128;128;281;128	97;97;158;97	Vincristine;6 Thioguanine;Carmustine;Estramustine	Not Available;Not Available;Not Available;Not Available	11;11;11;11	01;01;04;01	Not Available;Not Available;80;Not Available	Not Available;Not Available;mg;Not Available	PROGRESSION;PROGRESSION;PROGRESSION;PROGRESSION	Not Applicable;Not Applicable;Not Applicable;Not Applicable	Not Available;Not Available;Not Available;Not Available	Not Available;Not Available;IV;Not Available	NO;NO;NO;NO	Chemotherapy;Chemotherapy;Chemotherapy;Chemotherapy	Not Available;Not Available;Not Available;Not Available	Not Available;Not Available;Not Available;Not Available	Not Available;Not Available;mg;Not Available	Not Available;Not Available;Not Available;Not Available	2011;2011;2011;2011	Not Available	NOT HISPANIC OR LATINO	TCGA-06-0394-F22810	e7985d25-c178-4a52-93c3-f03007826a1a	10	329	314	Not Available
		TCGA-12-0769	8.95.0	Nationwide Children's Hospital	22	GBM	CF2334AB-AB8B-41C9-8366-081A120BE782	12	TCGA	2016	Not Available	TCGA-12-0769	29b34909-9cdc-4a52-b0ab-fa99f3ab17bb	10	-19171	458	0	378	TCGA-12-0769-D23586;TCGA-12-0769-D23585;TCGA-12-0769-D23584;TCGA-12-0769-D23583	109c7892-b2fe-4770-b50f-9e8b4b4cf8f4;41686142-04cb-4865-9d58-530f5f9eff58;6679dd84-5607-487f-ae0a-0c665ae07410;dd7b2860-6657-4d84-ae01-f3588a4401b1	Not Available;Not Available;Not Available;Not Available	24;24;24;24	341;250;192;78	250;192;91;33	cpt-11;Temodar;CCNU;Temodar	Not Available;Not Available;Not Available;Not Available	4;4;4;4	2;2;2;2	Not Available;Not Available;Not Available;Not Available	Not Available;mg/m2;mg/m2;mg/m2	ADJUVANT;ADJUVANT;ADJUVANT;ADJUVANT	Not Applicable;Not Applicable;Not Applicable;Not Applicable	Not Available;Not Available;Not Available;Not Available	IV;PO;PO;PO	NO;NO;NO;NO	Chemotherapy;Chemotherapy;Chemotherapy;Chemotherapy	Not Available;Not Available;Not Available;Not Available	Not Available;200;110;200	Not Available;mg/m2;mg/m2;mg/m2	Not Available;Not Available;Not Available;Not Available	2009;2009;2009;2009	Not Available	NOT HISPANIC OR LATINO	TCGA-12-0769-F23582	87734bde-db70-4d34-8852-9e631d21809a	10	458	378	Not Available
		TCGA-14-0812	20.86.0	Nationwide Children's Hospital	22	GBM	0428AD8C-810F-4ADE-B7AE-6EA228C00551	12	TCGA	2016	Not Available	TCGA-14-0812	eff7f13b-ed32-4e85-a8d0-831b655d773f	4	-24085	99	0	99	TCGA-14-0812-D25076;TCGA-14-0812-D25075	efcb3681-d3d7-4126-8846-a5425cf96d4e;daaeadab-1253-4a25-9955-d5d3c2bd9640	Not Available;Not Available	4;4	Not Available;Not Available	0;0	Dexamethasone;Gliadel Wafers	Not Available;Not Available	8;8	Not Available;Not Available	Not Available;Not Available	Not Available;{Wafer}	ADJUVANT;ADJUVANT	Not Applicable;Not Applicable	Not Available;Not Available	Not Available;Other (specify below)	NO;NO	Hormone Therapy;Chemotherapy	Not Available;Not Available	Not Available;8	Not Available;{Wafer}	Not Available;Not Available	2009;2009	Not Available	Not Available	TCGA-14-0812-F25074	d9348735-b1f6-4bcc-9abc-bf0037e9e1c8	4	99	99	Not Available
		TCGA-02-0099	2.96.0	Nationwide Children's Hospital	22	GBM	CBD0ABB3-A5C6-4CA7-839E-0301EA8649BB	12	TCGA	2016	Not Available	TCGA-02-0099	883dc176-925a-44f7-9ec8-e0cce33c2a54	6	-17080	106	0	106	TCGA-02-0099-D22397;TCGA-02-0099-D22398	e2a47f17-36bc-4cba-a6fa-47c158296e09;c2d328e7-b288-4776-9bbf-04b11d4f7d59	Not Available;Not Available	6;12	-124;Not Available	-260;Not Available	Temozolomide;Temozolomide	Not Available;Not Available	4;1	3;Not Available	Not Available;Not Available	mg/m2/day;Not Available	ADJUVANT;RECURRENCE	Not Applicable;Not Applicable	Not Available;Not Available	PO;PO	NO;Not Available	Chemotherapy;Chemotherapy	Not Available;Not Available	150;Not Available	mg/m2/day;Not Available	Not Available;Not Available	2009;2010	Not Available	NOT HISPANIC OR LATINO	TCGA-02-0099-F22396	7b48ff66-d664-490f-b921-08f24af3ce99	6	106	106	Not Available
		TCGA-06-0126	3.97.0	Nationwide Children's Hospital	22	GBM	3363BF46-1D9B-4A10-9818-946DE573AD93	12	TCGA	2016	Not Available	TCGA-06-0126	d88bbd87-e876-4a44-96f5-c28ceac661b8	8	-31627	211	0	3																								Not Available	NOT HISPANIC OR LATINO	TCGA-06-0126-F51988	2D5107CF-053B-4DF4-8AE0-F7DF7C40691D	26	211		Not Available
		TCGA-06-0137	3.97.0	Nationwide Children's Hospital	22	GBM	C82F8560-8C54-4861-96F4-0642F70CD99B	12	TCGA	2016	Not Available	TCGA-06-0137	d0de6676-6ba1-4d79-a9b0-ec3f1e8a8775	10	-23273	812	0	702	TCGA-06-0137-D22610	c284553d-f34c-4cfa-acb5-836087b0ffc9	Not Available	11	637	637	Gliadel Wafer	Not Available	5	1	Not Available	Not Available	RECURRENCE	Not Applicable	Not Available	PO	NO	Chemotherapy	Not Available	Not Available	Not Available	Not Available	2009	Not Available	NOT HISPANIC OR LATINO	TCGA-06-0137-F22609	418bbb59-ff49-463e-ae03-850e30eb8ea7	10	812	702	Not Available
		TCGA-16-1047	16.87.0	Nationwide Children's Hospital	22	GBM	A8795785-B897-4892-98EA-03F8DEDF7AC0	12	TCGA	2016	Not Available	TCGA-16-1047	8e8688f7-bf69-432b-a5ac-4f5f4d5c10ba	27	-24301	139	0	25																								Not Available	NOT HISPANIC OR LATINO	TCGA-16-1047-F25316	0174c5b9-592b-400e-821f-dc71366d04da	27	139	25	Not Available
		TCGA-12-3649	38.74.0	Nationwide Children's Hospital	22	GBM	244558EC-A76F-49CE-9295-67FAA490EA6D	12	TCGA	2016	Not Available	TCGA-12-3649	93737759-b088-4d64-adfe-c2d5ec715341	18	-27846	463	0	351	TCGA-12-3649-D23836;TCGA-12-3649-D23841;TCGA-12-3649-D23839;TCGA-12-3649-D23842;TCGA-12-3649-D23838;TCGA-12-3649-D23840;TCGA-12-3649-D23835;TCGA-12-3649-D23837	eabdced4-3f7b-492f-8662-4495e12dff74;e21ea1e6-69a7-4f19-8f60-44e66bc7d1ac;e0ec0d9d-3f89-4dc1-9af1-63eb9f685d96;65563c08-f717-4a43-b999-9263c5b5e1c4;bd0496a8-7fd5-4276-9fd8-67c7a0fcc72c;243dfa39-70ea-4f28-b227-810e9ceaa71e;0895b796-1845-437d-90ae-0547189a770a;3b49d641-00d1-47e3-a119-4306b8a37548	Not Available;Not Available;Not Available;Not Available;Not Available;Not Available;Not Available;Not Available	18;18;18;18;18;18;18;18	240;240;350;347;245;Not Available;Not Available;350	186;186;240;240;186;Not Available;Not Available;240	Temodar;Avastin;ATTAC;Avastin;ATTAC;Avastin;Temodar;Temodar	Not Available;Not Available;Not Available;Not Available;Not Available;Not Available;Not Available;Not Available	6;6;6;6;6;6;6;6	01;Not Available;Not Available;Not Available;Not Available;Not Available;03;03	200;10;Not Available;10;Not Available;10;200;200	mg;mg/kg;Not Available;mg/kg;Not Available;mg/kg;mg;mg	ADJUVANT;ADJUVANT;ADJUVANT;ADJUVANT;ADJUVANT;ADJUVANT;ADJUVANT;ADJUVANT	Not Applicable;Not Applicable;Not Applicable;Not Applicable;Not Applicable;Not Applicable;Not Applicable;Not Applicable	Not Available;Not Available;Not Available;Not Available;Not Available;Not Available;Not Available;Not Available	PO;IV;Other (specify below);IV;Other (specify below);IV;PO;PO	NO;NO;NO;NO;NO;NO;NO;NO	Chemotherapy;Targeted Molecular therapy;Immunotherapy;Targeted Molecular therapy;Immunotherapy;Targeted Molecular therapy;Chemotherapy;Chemotherapy	Not Available;Not Available;Not Available;Not Available;Not Available;Not Available;Not Available;Not Available	2000;Not Available;Not Available;Not Available;Not Available;Not Available;6000;6000	mg;mg/kg;Not Available;mg/kg;Not Available;mg/kg;mg;mg	Not Available;Not Available;Not Available;Not Available;Not Available;Not Available;Not Available;Not Available	2010;2010;2010;2010;2010;2010;2010;2010	Not Available	NOT HISPANIC OR LATINO	TCGA-12-3649-F23834	f3151500-c096-4b09-b52b-dc93c2b86b60	18	463	351	Not Available
		TCGA-06-0147	3.97.0	Nationwide Children's Hospital	22	GBM	C76D15B3-E0DC-4C5D-8A43-03B737E99F3C	12	TCGA	2016	Not Available	TCGA-06-0147	562d2831-ea9e-4ee1-bcee-77138e0a7d9d	10	-18743	541	0	508	TCGA-06-0147-D22635;TCGA-06-0147-D22636;TCGA-06-0147-D22638;TCGA-06-0147-D22637	6496d9ca-5bf0-4bda-9529-1fb107bcb6a1;8c1c6e53-1d86-4d32-8b09-2e52f16be47a;7feff97f-2e17-40a0-849a-3e180fd4f6f5;2f7858e7-ab26-42ea-91c0-a714dfffc125	Not Available;Not Available;Not Available;Not Available	7;7;7;7	0;64;399;125	0;64;156;94	Gliadel Wafer;Carmustine (BCNU);Temozolomide;Tamoxifen	Not Available;Not Available;Not Available;Not Available	12;12;12;12	01;01;09;02	4;Not Available;Not Available;10	{Wafer};mg;mg;mg/day	ADJUVANT;ADJUVANT;PROGRESSION;PROGRESSION	Not Applicable;Not Applicable;Not Applicable;Not Applicable	Not Available;Not Available;Not Available;Not Available	INTUM;PO;PO;PO	NO;NO;NO;NO	Chemotherapy;Chemotherapy;Chemotherapy;Chemotherapy	Not Available;Not Available;Not Available;Not Available	4;Not Available;Not Available;10	{Wafer};mg;mg;mg/day	Not Available;Not Available;Not Available;Not Available	2011;2011;2011;2011	Not Available	NOT HISPANIC OR LATINO	TCGA-06-0147-F22634	33b80007-2ce9-4b2e-b04e-35df50a0df4b	10	541	508	Not Available
		TCGA-08-0345	7.94.0	Nationwide Children's Hospital	22	GBM	59F58B27-3F06-4B84-8F30-322613784E97	12	TCGA	2016	Not Available	TCGA-08-0345	57b703b7-1b83-4c43-bbf6-0eea624c2137	11	-25960	53	0	53																								Not Available	Not Available	TCGA-08-0345-F23141	45a924d8-304d-4902-bfab-e0111d9fcb66	11	53	53	Not Available
		TCGA-08-0385	6.94.0	Nationwide Children's Hospital	22	GBM	1FC01752-0408-45CA-8AE5-5E88137632C4	12	TCGA	2016	Not Available	TCGA-08-0385	2b2002aa-8ac9-404b-ad08-b6c60658e976	11	-26234	82	0	31																								Not Available	NOT HISPANIC OR LATINO	TCGA-08-0385-F23263	348de971-f663-4886-89aa-1be8a0d48118	11	82	31	Not Available
		TCGA-28-1752	20.86.0	Nationwide Children's Hospital	22	GBM	A94BCC7A-CCE7-4D26-8D69-62DD5E41304D	12	TCGA	2016	Not Available	TCGA-28-1752	68f6976e-d3f2-432d-a121-274e228735b0	30	-15565		0	258	TCGA-28-1752-D27073;TCGA-28-1752-D27075;TCGA-28-1752-D27076;TCGA-28-1752-D27072;TCGA-28-1752-D27074	7a0e3cd5-2a4d-4930-afaa-9c0cbcfcac13;3ebccaa0-bca5-48d7-80f8-931e0536c80e;820d8a68-e195-4e3d-bcb7-9ffc99819c14;39720aac-a855-4883-878b-bdbd7e39d450;74048dab-3f43-4f2c-8a3c-ef7166049a98	Not Available;Not Available;Not Available;Not Available;Not Available	30;30;30;30;30	272;272;132;272;272	11;11;105;11;11	Temozolomide;Temozolomide;Dendriticcell Vaccine;Temozolomide;Temozolomide	Not Available;Not Available;Not Available;Not Available;Not Available	11;11;11;11;11	05;05;Not Available;05;05	Not Available;Not Available;Not Available;Not Available;Not Available	mg;mg;Not Available;mg;mg	ADJUVANT;ADJUVANT;ADJUVANT;ADJUVANT;ADJUVANT	Not Applicable;Not Applicable;Not Applicable;Not Applicable;Not Applicable	Not Available;Not Available;Not Available;Not Available;Not Available	PO;PO;Other (specify below);PO;PO	NO;NO;NO;NO;NO	Chemotherapy;Chemotherapy;Immunotherapy;Chemotherapy;Chemotherapy	Not Available;Not Available;Not Available;Not Available;Not Available	1800;3000;3;5880;1440	mg;mg;Not Available;mg;mg	Not Available;Not Available;Not Available;Not Available;Not Available	2009;2009;2009;2009;2009	1	NOT HISPANIC OR LATINO	TCGA-28-1752-F27071	5383ba4d-6334-4018-af8d-ba55d65ebd3b	30		258	1
		TCGA-19-5947	111.64.0	Nationwide Children's Hospital	22	GBM	B4E62A68-D649-4FED-BD72-ABF749B3DC3B	12	TCGA	2016	Not Available	TCGA-19-5947	13b4d676-ee9b-499b-94bb-2365830fb37e	3	-17218	202	0	202																								Not Available	NOT HISPANIC OR LATINO	TCGA-19-5947-F25462	f44dc2b6-40dc-41f4-8121-5a836208664f	3	202	202	Not Available
		TCGA-06-0182	5.90.0	Nationwide Children's Hospital	22	GBM	47162920-3760-4268-B3DE-DEECC242B7DE	12	TCGA	2016	Not Available	TCGA-06-0182	21a4a053-64bc-405c-85c8-d11c55106e83	10	-27964	111	0	77																								Not Available	NOT HISPANIC OR LATINO	TCGA-06-0182-F22724	2b55d120-8ed2-43b4-be15-821d46e5a8da	10	111	77	Not Available
		TCGA-76-6662	130.66.0	Nationwide Children's Hospital	22	GBM	FC76046A-BEC6-4B34-ACDA-F07A8C7369AE	12	TCGA	2016	Not Available	TCGA-76-6662	92f323c8-dae4-4fdc-a108-148ddc238d1a	9	-21511		0	282	TCGA-76-6662-D30221;TCGA-76-6662-D30220	8a8ba6a8-1c52-40b3-97d1-2ae40a89d637;3a8a6c5b-73ea-4951-9e84-021e257b29f7	Not Available;Not Available	9;9	Not Available;227	254;88	Carmustine;Temodar	Not Available;Not Available	12;12	04;Not Available	360;100	mg;mg	PROGRESSION;ADJUVANT	Not Applicable;Not Applicable	Not Available;Not Available	IV;PO	YES;NO	Chemotherapy;Chemotherapy	Not Available;Not Available	1440;Not Available	mg;mg	Not Available;Not Available	2011;2011	1	NOT HISPANIC OR LATINO	TCGA-76-6662-F30219;TCGA-76-6662-F71547	b20d741f-c9bb-4f35-b0ca-a5ea9dacb623;2B4E623B-862F-4532-8C43-4A50125F6DDA	9;26	1048	282	1;Not Available
		TCGA-08-0344	6.94.0	Nationwide Children's Hospital	22	GBM	DC1E3487-4668-4F6A-8728-A72C766079B6	12	TCGA	2016	Not Available	TCGA-08-0344	bef21d11-f743-4d9d-8cba-fb5cd24b6927	19	-24253	3524	0	3310	TCGA-08-0344-D23136	7de0f2a9-af92-45b3-8b0b-7b1ff203bca0	Not Available	24	2850	2577	BCNU	Not Available	4	07	Not Available	Not Available	PROGRESSION	Not Applicable	Not Available	PO	NO	Chemotherapy	Not Available	Not Available	Not Available	Not Available	2009	Not Available	NOT HISPANIC OR LATINO	TCGA-08-0344-F23135	f300916e-57b3-487e-ac0a-39a364d2709a	19	3524	3310	Not Available
		TCGA-12-0662	8.95.0	Nationwide Children's Hospital	22	GBM	9D19FC88-B674-4C68-BBB4-95670CC7AEA1	12	TCGA	2016	Not Available	TCGA-12-0662	a3cc2845-8a44-4b50-8a3e-17a3c2c3e077	23	-18717	1161	0	1161	TCGA-12-0662-D23518;TCGA-12-0662-D23521;TCGA-12-0662-D23524;TCGA-12-0662-D23513;TCGA-12-0662-D23520;TCGA-12-0662-D23512;TCGA-12-0662-D23514;TCGA-12-0662-D23515;TCGA-12-0662-D23523;TCGA-12-0662-D23516;TCGA-12-0662-D23519;TCGA-12-0662-D23517;TCGA-12-0662-D23527;TCGA-12-0662-D23528;TCGA-12-0662-D23522;TCGA-12-0662-D23525;TCGA-12-0662-D23526	871a9df8-31d3-4748-8798-a1f02b382ef7;f5193ae4-5e1e-4036-874d-cee249a468cc;14710bfe-83dc-4d5d-9860-06177f6ea14b;cb38326f-fc0c-45e9-b73a-57de9eb4016f;68e7e6e7-d891-4704-8a0a-ec8e89189ecf;e3b391ea-dfd9-4147-a7e5-eddea9a5ebb3;b1b1b418-dd4f-40fb-aea8-a74f0d5575a9;d03e8d69-2316-40f4-b379-195d32908f4d;eb7a9fee-6e99-4f75-bd60-66ca3cef6afd;c1bc7091-bb6a-4181-aee4-27e00e8e53e4;257762ca-7c89-42d1-9e44-b9ba3…	Not Available;Not Available;Not Available;Not Available;Not Available;Not Available;Not Available;Not Available;Not Available;Not Available;Not Available;Not Available;Not Available;Not Available;Not Available;Not Available;Not Available	24;24;24;24;24;24;24;24;24;24;24;24;5;5;5;5;5	876;1070;600;278;1070;221;417;473;334;604;1028;844;1135;1135;1137;1161;1090	876;1041;473;224;1041;120;340;417;278;600;889;627;1133;1133;1133;1113;1073	Gliadel Wafers;Cytoxan;Tamoxifen;VP-16;VP-16;CCNU;CCNU;VP-16;Tamoxiten;Temodar;CPT-11;Temodar;06GB;06GB;Temodar;Celbrex;Thalidomide	Not Available;Not Available;Not Available;Not Available;Not Available;Not Available;Not Available;Not Available;Not Available;Not Available;Not Available;Not Available;Not Available;Not Available;Not Available;Not Available;Not Available	4;4;4;4;4;4;4;4;4;4;4;4;5;5;5;5;5	01;01;Not Available;02;01;02;02;2;Not Available;01;03;07;Not Available;Not Available;Not Available;Not Available;Not Available	Not Available;Not Available;Not Available;Not Available;Not Available;Not Available;Not Available;Not Available;Not Available;Not Available;Not Available;Not Available;Not Available;Not Available;Not Available;Not Available;Not Available	{Wafer};mg;mg;mg/m2;mg/m2;mg/m2;mg/m2;mg/m2;mg;mg/m2;mg/m2;mg/m2;mg/m2;mg/m2;mg/m2;mg;mg	PROGRESSION;PROGRESSION;ADJUVANT;ADJUVANT;PROGRESSION;ADJUVANT;ADJUVANT;ADJUVANT;ADJUVANT;PROGRESSION;PROGRESSION;PROGRESSION;PROGRESSION;PROGRESSION;PROGRESSION;PROGRESSION;PROGRESSION	Not Applicable;Not Applicable;Not Applicable;Not Applicable;Not Applicable;Not Applicable;Not Applicable;Not Applicable;Not Applicable;Not Applicable;Not Applicable;Not Applicable;Not Applicable;Not Applicable;Not Applicable;Not Applicable;Not Applicable	Not Available;Not Available;Not Available;Not Available;Not Available;Not Available;Not Available;Not Available;Not Available;Not Available;Not Available;Not Available;Not Available;Not Available;Not Available;Not Available;Not Available	INTUM;PO;Not Available;PO;PO;PO;PO;PO;Not Available;PO;IV;PO;Not Available;Not Available;PO;PO;Not Available	Not Available;Not Available;Not Available;Not Available;Not Available;Not Available;Not Available;Not Available;Not Available;Not Available;Not Available;Not Available;Not Available;Not Available;Not Available;Not Available;Not Available	Chemotherapy;Chemotherapy;Hormone Therapy;Chemotherapy;Chemotherapy;Chemotherapy;Chemotherapy;Chemotherapy;Hormone Therapy;Chemotherapy;Chemotherapy;Chemotherapy;Targeted Molecular therapy;Targeted Molecular therapy;Chemotherapy;Immunotherapy;Immunotherapy	Not Available;Not Available;Not Available;Not Available;Not Available;Not Available;Not Available;Not Available;Not Available;Not Available;Not Available;Not Available;Not Available;Not Available;Not Available;Not Available;Not Available	8;100;200;100;50;110;110;100;100;150;75;200;120;30;10;400;400	{Wafer};mg;mg;mg/m2;mg/m2;mg/m2;mg/m2;mg/m2;mg;mg/m2;mg/m2;mg/m2;mg/m2;mg/m2;mg/m2;mg;mg	Not Available;Not Available;Not Available;Not Available;Not Available;Not Available;Not Available;Not Available;Not Available;Not Available;Not Available;Not Available;Not Available;Not Available;Not Available;Not Available;Not Available	2009;2009;2009;2009;2009;2009;2009;2009;2009;2009;2009;2009;2009;2009;2009;2009;2009	Not Available	NOT HISPANIC OR LATINO	TCGA-12-0662-F23511	f5d77a28-82f7-4f14-847d-3e28bc81d925	23	1161	1161	Not Available
		TCGA-32-2491	62.74.0	Nationwide Children's Hospital	22	GBM	6C0B51F8-B39E-4DC4-8FFD-1278DD6EFA87	12	TCGA	2016	Not Available	TCGA-32-2491	ace727ec-036b-4ddc-9af8-eecf70ec6b46	14	-23131	372	0	372	TCGA-32-2491-D27764;TCGA-32-2491-D27763	98c6f9e3-f0c7-4982-a591-0f6e38cfd900;a1a09f4b-70ab-4b99-b68b-241a27ee282b	Not Available;Not Available	20;20	122;59	117;18	Temodar;Temodar	Not Available;Not Available	12;12	1;Not Available	200;160	mg/m2;mg/m2	PROGRESSION;ADJUVANT	Not Applicable;Not Applicable	Not Available;Not Available	PO;PO	NO;NO	Chemotherapy;Chemotherapy	Not Available;Not Available	Not Available;6720	mg/m2;mg/m2	Not Available;Not Available	2010;2010	Not Available	NOT HISPANIC OR LATINO	TCGA-32-2491-F27762	2d6c5be4-2eda-44a6-b2cf-10b3aef281d3	14	372	372	Not Available
		TCGA-06-0195	4.100.0	Nationwide Children's Hospital	22	GBM	57504BB3-D81F-49C3-BF82-F558E95AAFD6	12	TCGA	2016	Not Available	TCGA-06-0195	67e2af1c-3478-4652-8759-b9d5c5b6a3e0	10	-23132	225	0	214	TCGA-06-0195-D22747;TCGA-06-0195-D22746;TCGA-06-0195-D22745;TCGA-06-0195-D22743;TCGA-06-0195-D22744	b9612743-3757-4309-be97-863b1007bae3;47d0a8e7-6a06-4a12-bcdb-e19cd63c7f05;f64b3f24-50c3-4c9b-8910-0f5106216c5f;a0b911a9-1e26-4745-b73e-be8da4e7995b;7f0ea126-94f4-4cdd-ad59-17589585a38d	Not Available;Not Available;Not Available;Not Available;Not Available	29;29;29;29;29	200;200;169;169;169	169;169;95;95;95	Carboplatin;VP 16 (Etoposide);Vincristine;Procarbazine;Lomustine	Not Available;Not Available;Not Available;Not Available;Not Available	11;11;11;11;11	01;01;02;02;02	Not Available;Not Available;Not Available;Not Available;Not Available	Not Available;Not Available;Not Available;Not Available;Not Available	PROGRESSION;PROGRESSION;ADJUVANT;ADJUVANT;ADJUVANT	Not Applicable;Not Applicable;Not Applicable;Not Applicable;Not Applicable	Not Available;Not Available;Not Available;Not Available;Not Available	Not Available;Not Available;Not Available;Not Available;Not Available	NO;NO;NO;NO;NO	Chemotherapy;Chemotherapy;Chemotherapy;Chemotherapy;Chemotherapy	Not Available;Not Available;Not Available;Not Available;Not Available	Not Available;Not Available;Not Available;Not Available;Not Available	Not Available;Not Available;Not Available;Not Available;Not Available	Not Available;Not Available;Not Available;Not Available;Not Available	2011;2011;2011;2011;2011	Not Available	NOT HISPANIC OR LATINO	TCGA-06-0195-F22742	821540e3-628b-46d5-8cd8-1350f50c8de9	10	225	214	Not Available
		TCGA-06-6388	130.66.0	Nationwide Children's Hospital	22	GBM	7242F2CB-C647-45C0-AE8A-8486485CCED2	12	TCGA	2016	Not Available	TCGA-06-6388	7eb1d526-923d-4b31-b8be-27d83b3dd025	8	-23519	159	0	120	TCGA-06-6388-D23050;TCGA-06-6388-D23049;TCGA-06-6388-D23052;TCGA-06-6388-D23051	4e557935-d022-4902-98f5-35168f1da2ed;1b7d279a-bb50-4948-9b49-ee2945cabdb4;4a6a6055-2813-4c5f-bae7-1ab2d39d8109;ea4254ea-d4f3-4c4d-856a-85bdc90b1b89	Not Available;Not Available;Not Available;Not Available	8;8;8;8	63;79;120;Not Available	21;79;120;120	Temozolomide;Temozolomide;Bevacizumab;Temozolomide	Not Available;Not Available;Not Available;Not Available	8;8;8;8	01;01;Not Available;01	75;150;10;75	mg;mg;mg;mg	ADJUVANT;ADJUVANT;PROGRESSION;PROGRESSION	Not Applicable;Not Applicable;Not Applicable;Not Applicable	Not Available;Not Available;Not Available;Not Available	PO;PO;IV;PO	NO;NO;NO;YES	Chemotherapy;Chemotherapy;Targeted Molecular therapy;Chemotherapy	Not Available;Not Available;Not Available;Not Available	125;300;886;150	mg;mg;mg;mg	Not Available;Not Available;Not Available;Not Available	2011;2011;2011;2011	Not Available	NOT HISPANIC OR LATINO	TCGA-06-6388-F23048	6ec0ecc4-591f-4a0f-875e-2b17dc4b1137	8	159	120	Not Available
		TCGA-12-0820	10.84.0	Nationwide Children's Hospital	22	GBM	5795CD51-2307-4109-AAEF-A51F1815D41F	12	TCGA	2016	Not Available	TCGA-12-0820	ca261ec9-888b-47c8-8e71-5a22545d7161	27	-14878	562	0	562	TCGA-12-0820-D23691;TCGA-12-0820-D23687;TCGA-12-0820-D23692;TCGA-12-0820-D23685;TCGA-12-0820-D23689;TCGA-12-0820-D23686;TCGA-12-0820-D23684;TCGA-12-0820-D23688;TCGA-12-0820-D23690	66cb366f-3b2a-41dd-9831-7f730ca79ab2;558f8409-9d46-401f-824b-e698e4f6bc32;d4c3b301-b7b2-43ff-8d3a-17ab21661215;1e9464fa-2d93-4c9c-a8df-2a086a85abe1;367647ec-d0e6-43b8-ae89-bc95036a6d98;fd4e096c-b26f-4f4e-94a9-6bf4b5979475;0fc6b3e2-e7e7-42a5-ad49-0d4a6f55f7dd;19c83926-bc09-4deb-911f-298d25ee5d54;eb3a5380-889c-40e7-aa95-b19baef831d3	Not Available;Not Available;Not Available;Not Available;Not Available;Not Available;Not Available;Not Available;Not Available	27;27;27;27;27;27;27;27;27	0;433;341;341;543;363;272;502;543	-1;363;300;300;502;342;216;433;502	06-BG;CPT-11;06-BG;BCNU;VP-16;CPT-11;Temozolomide;CPT-11;Tamoxifen	Not Available;Not Available;Not Available;Not Available;Not Available;Not Available;Not Available;Not Available;Not Available	5;5;5;5;5;5;5;5;5	Not Available;01;Not Available;01;01;01;02;01;Not Available	Not Available;Not Available;Not Available;Not Available;Not Available;Not Available;Not Available;Not Available;Not Available	mg/m2;mg/m2;mg/m2;mg/m2;mg/m2;mg/m2;mg/m2;mg/m2;mg	ADJUVANT;PROGRESSION;PROGRESSION;PROGRESSION;PROGRESSION;PROGRESSION;ADJUVANT;PROGRESSION;PROGRESSION	Not Applicable;Not Applicable;Not Applicable;Not Applicable;Not Applicable;Not Applicable;Not Applicable;Not Applicable;Not Applicable	Not Available;Not Available;Not Available;Not Available;Not Available;Not Available;Not Available;Not Available;Not Available	IV;IV;Not Available;PO;PO;IV;PO;IV;PO	NO;NO;NO;NO;NO;NO;NO;NO;NO	Targeted Molecular therapy;Chemotherapy;Targeted Molecular therapy;Chemotherapy;Chemotherapy;Chemotherapy;Chemotherapy;Chemotherapy;Hormone Therapy	Not Available;Not Available;Not Available;Not Available;Not Available;Not Available;Not Available;Not Available;Not Available	100;350;100;13.5;62.5;300;150;400;200	mg/m2;mg/m2;mg/m2;mg/m2;mg/m2;mg/m2;mg/m2;mg/m2;mg	Not Available;Not Available;Not Available;Not Available;Not Available;Not Available;Not Available;Not Available;Not Available	2009;2009;2009;2009;2009;2009;2009;2009;2009	Not Available	NOT HISPANIC OR LATINO	TCGA-12-0820-F23683	da464f45-4854-4ed2-bcca-7c6eab383789	27	562	562	Not Available
		TCGA-06-0412	5.90.0	Nationwide Children's Hospital	22	GBM	C691AF58-7F57-4CA2-9C57-AF87D0BAAC16	12	TCGA	2016	Not Available	TCGA-06-0412	98d3ae4b-1f14-4067-ac60-7eaace5007f2	11	-20619	291	0	245	TCGA-06-0412-D22843;TCGA-06-0412-D22841;TCGA-06-0412-D22842	65dd4eaf-842f-4dfa-ac44-10671cafe7fd;46748223-93e9-4e26-97c4-649bc8b2f810;645d6a7d-d8c2-4f77-8c0f-5584ee23711d	Not Available;Not Available;Not Available	29;29;29	258;Not Available;137	137;Not Available;106	Carmustine;Taxol;9AC 9 Aminocamplotecian	Not Available;Not Available;Not Available	11;11;11	02;01;01	Not Available;Not Available;Not Available	Not Available;Not Available;Not Available	PROGRESSION;ADJUVANT;ADJUVANT	Not Applicable;Not Applicable;Not Applicable	Not Available;Not Available;Not Available	Not Available;Not Available;Not Available	NO;NO;NO	Chemotherapy;Chemotherapy;Chemotherapy	Not Available;Not Available;Not Available	Not Available;Not Available;Not Available	Not Available;Not Available;Not Available	Not Available;Not Available;Not Available	2011;2011;2011	Not Available	NOT HISPANIC OR LATINO	TCGA-06-0412-F22840	ab1377c0-9ad7-4757-99f7-4931623a5248	11	291	245	Not Available
		TCGA-06-0143	3.97.0	Nationwide Children's Hospital	22	GBM	76217FA2-7AEF-408A-9C18-C8E8B6700082	12	TCGA	2016	Not Available	TCGA-06-0143	357e2b63-6876-4c69-9728-c52fada81970	11	-21386	357	0	357																								Not Available	NOT HISPANIC OR LATINO	TCGA-06-0143-F22624	d1369156-cdc9-4f95-a503-e70d2916289e	11	357	357	Not Available
		TCGA-02-0016	6.94.0	Nationwide Children's Hospital	22	GBM	807FE4AA-845F-4B1D-B5AA-CE9DAE9A2B11	12	TCGA	2016	Not Available	TCGA-02-0016	adc0c9c3-002a-4fab-b148-e162020ad051	16	-18271		0	1699	TCGA-02-0016-D22222	02b3ae53-67db-4d28-9fd3-a8cd06d06924	Not Available	1	1041	84	Temozolomide	Not Available	4	30	Not Available	mg/m2	ADJUVANT	Not Applicable	Not Available	PO	NO	Chemotherapy	Not Available	200	mg/m2	Not Available	2009	Not Available	NOT HISPANIC OR LATINO	TCGA-02-0016-F22221;TCGA-02-0016-F20362	041d94f4-25d6-451d-abae-78005604c3e2;66e1ed0c-d940-4fe7-b7a5-c74d2e3baec4	16;10	2648	1699	Not Available;Not Available
		TCGA-19-2631	62.74.0	Nationwide Children's Hospital	22	GBM	C59D275F-49F9-4D0D-883B-2DD023CD2706	12	TCGA	2016	Not Available	TCGA-19-2631	ab327397-a510-4b39-a12e-185c726650ff	16	-27200	213	0	213																								Not Available	NOT HISPANIC OR LATINO	TCGA-19-2631-F25453	be05cab7-0a43-4d15-a995-a51e054d4258	16	213	213	Not Available
		TCGA-06-0875	10.84.0	Nationwide Children's Hospital	22	GBM	62FF4473-6394-493F-B4BA-396C9725C1CD	12	TCGA	2016	Not Available	TCGA-06-0875	98e0344d-71c6-477c-a990-0bd0277606af	25	-22312		0	279	TCGA-06-0875-D22878;TCGA-06-0875-D31570	2aeca28a-f982-49f6-ac04-af50dec0df0a;38065438-b30a-40a0-a3d6-cd1d84215fee	Not Available;Not Available	24;6	Not Available;454	Not Available;89	Temozolomide;Temozolomide	Not Available;Not Available	4;5	Not Available;Not Available	Not Available;Not Available	mg;Not Available	ADJUVANT;Not Available	Not Applicable;Not Applicable	Not Available;Not Available	PO;Not Available	Not Available;NO	Chemotherapy;Chemotherapy	Not Available;Not Available	135;Not Available	mg;Not Available	Not Available;NO	2009;2012	Not Available	NOT HISPANIC OR LATINO	TCGA-06-0875-F22877;TCGA-06-0875-F31569	c42cb037-d213-49fd-8048-46e62f00bdf4;5bea1882-a68a-4030-b9d6-dfa47a682b30	25;31		1322	Not Available;Not Available
		TCGA-06-6698	130.66.0	Nationwide Children's Hospital	22	GBM	A765AE3B-D5CD-4199-9CF6-AC72417DA67A	12	TCGA	2016	Not Available	TCGA-06-6698	c129c34a-8d40-4d98-b9ad-a10d3f7b3ee0	14	-19591		0	145	TCGA-06-6698-D23071;TCGA-06-6698-D23070	49da3aa1-a7e6-49e1-aa17-459c6956a16b;0ac944dd-94a1-4c0f-ad66-330ce4f57d68	Not Available;Not Available	14;14	Not Available;Not Available	Not Available;Not Available	Temozolomide;Temozolomide	Not Available;Not Available	9;9	Not Available;01	Not Available;75	mg;mg	ADJUVANT;ADJUVANT	Not Applicable;Not Applicable	Not Available;Not Available	PO;PO	YES;NO	Chemotherapy;Chemotherapy	Not Available;Not Available	Not Available;Not Available	mg;mg	Not Available;Not Available	2011;2011	Not Available	NOT HISPANIC OR LATINO	TCGA-06-6698-F23069	39ba1d8c-346a-4354-a53c-859d53560659	14		145	Not Available
		TCGA-02-2466	26.75.0	Nationwide Children's Hospital	22	GBM	8861EC1A-D979-4DA0-ABF9-23234DF9F5BC	12	TCGA	2016	Not Available	TCGA-02-2466	c4171de5-8dac-44bd-a6eb-174f9451dbb7	6	-22457	511	0	511	TCGA-02-2466-D22540;TCGA-02-2466-D22539	e22d9741-01d5-4cb1-85f4-5c799debe439;9e4408c4-80d4-4f61-89b8-aeb1d4019c89	Not Available;Not Available	9;9	102;71	72;28	Temodar;Temodar	Not Available;Not Available	4;4	1;Not Available	150;75	mg/m2;mg/m2	ADJUVANT;ADJUVANT	Not Applicable;Not Applicable	Not Available;Not Available	PO;PO	NO;NO	Chemotherapy;Chemotherapy	Not Available;Not Available	Not Available;Not Available	mg/m2;mg/m2	Not Available;Not Available	2010;2010	Not Available	NOT HISPANIC OR LATINO	TCGA-02-2466-F22538	407d9be7-63c7-48dd-9366-4730dc9d0474	6	511	511	Not Available
		TCGA-02-0107	2.96.0	Nationwide Children's Hospital	22	GBM	88387870-4769-46E3-965C-5432084085DE	12	TCGA	2016	Not Available	TCGA-02-0107	372a4cc6-8fc9-4157-9cdc-fe020b176249	17	-20557	537	0	537	TCGA-02-0107-D22419	9332ab3e-d1f2-49cd-9c2e-cb27c9b962ff	Not Available	27	130	100	Temozolomide	Not Available	3	1	Not Available	mg/m2	ADJUVANT	Not Applicable	Not Available	PO	Not Available	Chemotherapy	Not Available	200	mg/m2	Not Available	2009	Not Available	NOT HISPANIC OR LATINO	TCGA-02-0107-F22418	e689f645-6c1a-40cf-b995-18bb3c5764e3	17	537	537	Not Available
		TCGA-08-0354	6.94.0	Nationwide Children's Hospital	22	GBM	397C4A95-29A6-432B-9966-0747E194ED51	12	TCGA	2016	Not Available	TCGA-08-0354	a23511df-ed31-4f3f-9fe5-87a3621c0de9	17	-19199	546	0	458	TCGA-08-0354-D23194;TCGA-08-0354-D23198;TCGA-08-0354-D23196;TCGA-08-0354-D23195;TCGA-08-0354-D23197	f1ab2c3a-b108-4f3d-8459-f53a2f3bcdb3;d3c34d3e-bcd5-4fe3-bb75-491ecb8c77fc;ca539ec6-0e57-4612-8370-6c7fb7950ea7;f68f01cb-4e1b-4d61-a57c-1535e6d19e72;9671c964-bc72-4fe2-ab18-7baea00cad04	Not Available;Not Available;Not Available;Not Available;Not Available	26;26;24;24;24	320;320;390;253;393	261;261;345;28;345	Temador;Tarceva;BCNU;Poly LCLC;cis retinoic acid	Not Available;Not Available;Not Available;Not Available;Not Available	3;3;4;4;4	2;Not Available;2;8;1	Not Available;Not Available;Not Available;Not Available;Not Available	mg/day;mg/day;mg;mL;mg	PROGRESSION;PROGRESSION;PROGRESSION;ADJUVANT;PROGRESSION	Not Applicable;Not Applicable;Not Applicable;Not Applicable;Not Applicable	Not Available;Not Available;Not Available;Not Available;Not Available	PO;Not Available;IV;Other (specify below);IV	NO;NO;NO;NO;NO	Chemotherapy;Targeted Molecular therapy;Chemotherapy;Chemotherapy;Chemotherapy	Not Available;Not Available;Not Available;Not Available;Not Available	200;450;380;.8;180	mg/day;mg/day;mg;mL;mg	Not Available;Not Available;Not Available;Not Available;Not Available	2009;2009;2009;2009;2009	Not Available	NOT HISPANIC OR LATINO	TCGA-08-0354-F23193	dcfa99f8-b417-4457-9e12-ffbbb3b1ff84	17	546	458	Not Available
		TCGA-32-1973	62.74.0	Nationwide Children's Hospital	22	GBM	1BAC21FE-BDA9-4DAD-9309-0C3345FFE358	12	TCGA	2016	Not Available	TCGA-32-1973	f6d64459-e639-4557-bf10-a9148263ee26	14	-7756	641	0	641	TCGA-32-1973-D27728;TCGA-32-1973-D27729;TCGA-32-1973-D27730;TCGA-32-1973-D27726;TCGA-32-1973-D27727;TCGA-32-1973-D27725;TCGA-32-1973-D27731	23a0a6a7-9fd2-4eec-a9a5-774a34e51303;1ab2fc02-68f8-4fb9-8194-ac9aa7706fca;e902c34d-b887-4d7e-a999-5ac5955c0eea;1914aeb1-3d99-4896-b81a-5ed5e5362d9a;92c146a5-ed33-460e-a27e-999907f50690;6770b085-082a-4d02-84a3-27e1604c9488;a93fe9c1-ad81-4585-88a1-5d8786b4ddc8	Not Available;Not Available;Not Available;Not Available;Not Available;Not Available;Not Available	15;15;15;15;15;15;24	417;631;631;542;64;542;32	99;549;549;521;22;521;23	Temodar;Avastin;Irinotecan;Temodar;Temodar;BIBW2992;Metexafin Gadolinium	Not Available;Not Available;Not Available;Not Available;Not Available;Not Available;Not Available	6;6;6;6;6;6;1	12;6;6;1;Not Available;1;2	390;949;125;150;300;Not Available;5	Not Available;Not Available;Not Available;mg;Not Available;Not Available;mg/kg	ADJUVANT;PROGRESSION;PROGRESSION;PROGRESSION;ADJUVANT;PROGRESSION;ADJUVANT	Not Applicable;Not Applicable;Not Applicable;Not Applicable;Not Applicable;Not Applicable;Not Applicable	Not Available;Not Available;Not Available;Not Available;Not Available;Not Available;Not Available	PO;IV;IV;PO;PO;PO;IP;IV	NO;NO;NO;NO;NO;NO;NO	Chemotherapy;Chemotherapy;Chemotherapy;Chemotherapy;Chemotherapy;Chemotherapy;Chemotherapy	Not Available;Not Available;Not Available;Not Available;Not Available;Not Available;Not Available	Not Available;Not Available;Not Available;Not Available;Not Available;Not Available;Not Available	Not Available;Not Available;Not Available;mg;Not Available;Not Available;mg/kg	Not Available;Not Available;Not Available;Not Available;Not Available;Not Available;Not Available	2011;2011;2011;2011;2011;2011;2012	Not Available	HISPANIC OR LATINO	TCGA-32-1973-F27724	0eafee2b-2f11-4225-afd4-cf25a1e78f5f	14	641	641	Not Available
		TCGA-06-0402	5.90.0	Nationwide Children's Hospital	22	GBM	5D3A824F-674C-417A-9F5D-67865F7C3A25	12	TCGA	2016	Not Available	TCGA-06-0402	01c878a3-7c3d-457f-99fa-df255960a122	10	-26059	8	0	8																								Not Available	NOT HISPANIC OR LATINO	TCGA-06-0402-F22823	e8ba9da4-7cad-4fe6-9461-85bc7d2bb8fa	10	8	8	Not Available
		TCGA-12-1097	16.87.0	Nationwide Children's Hospital	22	GBM	A5E22563-A0F5-4165-9806-037C444408CC	12	TCGA	2016	Not Available	TCGA-12-1097	f7106bb6-332a-4542-bc08-59bba48f4b04	6	-22526	442	0	442	TCGA-12-1097-D23436;TCGA-12-1097-D23440;TCGA-12-1097-D23439;TCGA-12-1097-D23438;TCGA-12-1097-D23437	7a577acc-b4d5-4a07-a5a5-8ccbbe470afb;b218bd58-fdb5-4791-a92a-5a6abf8c3a87;a0dc8f92-4f4c-4066-b52b-6ef969444753;f03461e7-a23d-4c59-b7ec-48b5cb13174b;6cd4c536-12a7-4ab2-ab76-e2bc5a4bcd69	Not Available;Not Available;Not Available;Not Available;Not Available	6;6;6;6;6	96;343;385;385;166	49;177;351;351;110	Temodar;AMG 102;VP 16;Temodar;Temodar	Not Available;Not Available;Not Available;Not Available;Not Available	7;7;7;7;7	01;Not Available;01;01;02	Not Available;Not Available;Not Available;Not Available;Not Available	mg/m2;mg/kg;mg/m2;mg/m2;mg/m2	ADJUVANT;PROGRESSION;PROGRESSION;PROGRESSION;PROGRESSION	Not Applicable;Not Applicable;Not Applicable;Not Applicable;Not Applicable	Not Available;Not Available;Not Available;Not Available;Not Available	PO;IV;PO;PO;PO	NO;NO;NO;NO;NO	Chemotherapy;Targeted Molecular therapy;Chemotherapy;Chemotherapy;Chemotherapy	Not Available;Not Available;Not Available;Not Available;Not Available	75;10;50;50;200	mg/m2;mg/kg;mg/m2;mg/m2;mg/m2	Not Available;Not Available;Not Available;Not Available;Not Available	2009;2009;2009;2009;2009	Not Available	NOT HISPANIC OR LATINO	TCGA-12-1097-F23435	bdaf4af3-1833-487e-a9dc-44bb8369b1f8	6	442	442	Not Available
		TCGA-02-0113	2.96.0	Nationwide Children's Hospital	22	GBM	FC765753-D4E9-4C2D-B79E-58CF8BCC847A	12	TCGA	2016	Not Available	TCGA-02-0113	b363b624-a5b0-46e4-b671-8813cc12eaf4	17	-15836		0	2818	TCGA-02-0113-D22427	c73c0ef0-22b3-4917-94df-d02087332304	Not Available	27	2628	1930	Temozolomide	Not Available	3	24	Not Available	mg/m2	ADJUVANT	Not Applicable	Not Available	PO	Not Available	Chemotherapy	Not Available	4800	mg/m2	Not Available	2009	Not Available	NOT HISPANIC OR LATINO	TCGA-02-0113-F22426	cb06d305-570c-4283-880f-c078a1723dce	17		2818	Not Available
		TCGA-08-0521	5.90.0	Nationwide Children's Hospital	22	GBM	BCD0192A-8C27-48B4-8ACC-0F73E4B8B019	12	TCGA	2016	Not Available	TCGA-08-0521	b2a01580-d18f-40b5-875b-93e9c000b0e1	11	-6377	146	0	146	TCGA-08-0521-D23322;TCGA-08-0521-D23321	3e04ec4a-1e27-49cf-adf2-4401a99cbc9c;680f2489-45ef-4bc9-8c53-1b187c4959dc	Not Available;Not Available	24;24	126;63	99;27	Temodar;Temodar	Not Available;Not Available	4;4	1;1	Not Available;Not Available	mg;mg	ADJUVANT;ADJUVANT	Not Applicable;Not Applicable	Not Available;Not Available	PO;PO	NO;NO	Chemotherapy;Chemotherapy	Not Available;Not Available	300;140	mg;mg	Not Available;Not Available	2009;2009	Not Available	HISPANIC OR LATINO	TCGA-08-0521-F23320	16d0946e-9b30-4a30-8234-43f9f485f8e0	11	146	146	Not Available
		TCGA-02-0011	1.96.0	Nationwide Children's Hospital	22	GBM	077F8D9D-0C06-4599-B7EA-075ECA50123D	12	TCGA	2016	Not Available	TCGA-02-0011	33ae5566-3c72-4cae-b516-1708db090e32	17	-6926	630	0	630	TCGA-02-0011-D22206;TCGA-02-0011-D22205;TCGA-02-0011-D22207;TCGA-02-0011-D22208	0335931c-c730-41a7-bd44-6d0e7341b15c;6b9428b1-a33e-420e-b8de-81a7ada75fbc;10bbdac1-8c83-465e-9627-b7a593e0412f;7096b979-87b4-421f-99e6-805c14dbcf71	Not Available;Not Available;Not Available;Not Available	2;2;12;12	145;145;Not Available;Not Available	20;20;Not Available;Not Available	Temozolomide;Temozolomide;Carboplatin;Iressa	Not Available;Not Available;Not Available;Not Available	4;4;1;1	4;4;Not Available;Not Available	Not Available;Not Available;Not Available;Not Available	mg/m2;mg/m2;Not Available;Not Available	OTHER, SPECIFY IN NOTES;ADJUVANT;RECURRENCE;RECURRENCE	Concurrent;Not Applicable;Not Applicable;Not Applicable	Not Available;Not Available;Not Available;Not Available	PO;PO;Not Available;Not Available	NO;NO;Not Available;Not Available	Chemotherapy;Chemotherapy;Chemotherapy;Chemotherapy	Not Available;Not Available;Not Available;Not Available	75;200;Not Available;Not Available	mg/m2;mg/m2;Not Available;Not Available	Not Available;Not Available;Not Available;Not Available	2009;2009;2010;2010	Not Available	HISPANIC OR LATINO	TCGA-02-0011-F22204	1b21cf99-297f-4ab2-8d7a-7c79c1374e56	17	630	630	Not Available
		TCGA-08-0355	6.94.0	Nationwide Children's Hospital	22	GBM	8803EEFB-1838-44F4-A668-A59F2E0D529E	12	TCGA	2016	Not Available	TCGA-08-0355	bb8230b5-f984-4d28-9f10-b3c89bab1c28	16	-11099	747	0	685	TCGA-08-0355-D23205;TCGA-08-0355-D23206;TCGA-08-0355-D23208;TCGA-08-0355-D23202;TCGA-08-0355-D23203;TCGA-08-0355-D23204;TCGA-08-0355-D23207	bdd996ca-720b-40f1-b1c9-f2b8fe3ebea3;348793dc-db8b-468b-bec3-dcf963fab0d9;8eb073ca-67c9-4cfa-8c5f-f15e6a5f6eaa;f69c5dec-e97f-4a4f-bb5d-6f1e84a4671e;256feb0d-286a-4752-87aa-5d75a4b03387;ee59349e-3019-40f5-bcde-bdd0fe6ee705;10297e0f-d3a7-4e3a-9fa3-22d48fa63966	Not Available;Not Available;Not Available;Not Available;Not Available;Not Available;Not Available	24;24;24;24;24;24;24	582;572;671;68;498;531;607	582;531;638;25;88;531;573	Carboplatin;Thalomid;Enzastaurin;Temodor;Temodor;BCNU;Tamoxifen	Not Available;Not Available;Not Available;Not Available;Not Available;Not Available;Not Available	4;4;4;4;4;4;4	1;Not Available;Not Available;1;14;1;Not Available	Not Available;Not Available;Not Available;Not Available;Not Available;Not Available;Not Available	mg;mg/day;Not Available;mg/m2;mg/m2;mg;mg	PROGRESSION;PROGRESSION;PROGRESSION;ADJUVANT;ADJUVANT;PROGRESSION;PROGRESSION	Not Applicable;Not Applicable;Not Applicable;Not Applicable;Not Applicable;Not Applicable;Not Applicable	Not Available;Not Available;Not Available;Not Available;Not Available;Not Available;Not Available	IV;Not Available;Not Available;PO;PO;IV;Not Available	Not Available;Not Available;Not Available;Not Available;NO;Not Available;Not Available	Chemotherapy;Targeted Molecular therapy;Targeted Molecular therapy;Chemotherapy;Chemotherapy;Chemotherapy;Targeted Molecular therapy	Not Available;Not Available;Not Available;Not Available;Not Available;Not Available;Not Available	590;1000;Not Available;75;150;210;540	mg;mg/day;Not Available;mg/m2;mg/m2;mg;mg	Not Available;Not Available;Not Available;Not Available;Not Available;Not Available;Not Available	2009;2009;2009;2009;2009;2009;2009	Not Available	NOT HISPANIC OR LATINO	TCGA-08-0355-F23201	94e3730c-b560-4e0a-bca8-59f7bf54d0ac	16	747	685	Not Available
		TCGA-06-6700	130.66.0	Nationwide Children's Hospital	22	GBM	64C35F3B-72F2-42E7-88FE-FCBC5465B5BF	12	TCGA	2016	Not Available	TCGA-06-6700	3dddfc44-7bb1-4974-8a65-a84fd4bac484	14	-27850		0	145	TCGA-06-6700-D23080;TCGA-06-6700-D23079;TCGA-06-6700-D23081	fae3233a-0ec0-44b3-ad6f-985fe2f35e45;aa25f328-3a4b-4f69-bd40-4548a3917dd2;c802f949-c7d2-43e3-a1e5-eacad51d7e3e	Not Available;Not Available;Not Available	14;14;14	Not Available;60;77	100;27;22	Temozolomide;Temozolomide;Vandetanib	Not Available;Not Available;Not Available	9;9;9	Not Available;01;Not Available	150;75;100	mg;mg;mg	ADJUVANT;ADJUVANT;ADJUVANT	Not Applicable;Not Applicable;Not Applicable	Not Available;Not Available;Not Available	PO;PO;PO	YES;NO;NO	Chemotherapy;Chemotherapy;Targeted Molecular therapy	Not Available;Not Available;Not Available	300;150;400	mg;mg;mg	Not Available;Not Available;Not Available	2011;2011;2011	Not Available	NOT HISPANIC OR LATINO	TCGA-06-6700-F23078	672c6e51-7be7-4260-84ab-ea987e88c9a2	14		145	Not Available
		TCGA-08-0390	6.94.0	Nationwide Children's Hospital	22	GBM	619DA7BC-AD71-4DEC-BC4E-C743F2508D16	12	TCGA	2016	Not Available	TCGA-08-0390	108a8d8e-1ddb-4c0d-a05b-71573b33b9aa	12	-25304	425	0	322	TCGA-08-0390-D23280;TCGA-08-0390-D23279;TCGA-08-0390-D23281;TCGA-08-0390-D23282	80c63184-c068-4bef-868f-e1b0dee5e9cf;f887296e-cb81-472a-932a-c4efe25583c0;b3f16806-ffbf-4372-9601-7d606e1f7464;650f54eb-f3f2-4d5b-a271-8ad74d026947	Not Available;Not Available;Not Available;Not Available	24;24;10;10	132;69;69;132	105;28;28;105	Temodar;Temodar;Tarceva;Tarceva	Not Available;Not Available;Not Available;Not Available	4;4;6;6	1;1;Not Available;Not Available	Not Available;Not Available;Not Available;Not Available	mg;mg/day;mg;mg	ADJUVANT;ADJUVANT;ADJUVANT;ADJUVANT	Not Applicable;Not Applicable;Not Applicable;Not Applicable	Not Available;Not Available;Not Available;Not Available	PO;PO;PO;PO	Not Available;Not Available;Not Available;Not Available	Chemotherapy;Chemotherapy;Immunotherapy;Immunotherapy	Not Available;Not Available;Not Available;Not Available	300;150;100;150	mg;mg/day;mg;mg	Not Available;Not Available;Not Available;Not Available	2009;2009;2009;2009	Not Available	NOT HISPANIC OR LATINO	TCGA-08-0390-F23278	ee24571b-c566-4cee-8f55-f4626f6208f2	12	425	322	Not Available
		TCGA-02-0007	1.96.0	Nationwide Children's Hospital	22	GBM	FF1D5B32-A6C2-43A7-B68F-58A4AA99AC8F	12	TCGA	2016	Not Available	TCGA-02-0007	fb75eb9d-05be-4e6b-a515-f39efb15e66c	16	-14806	705	0	705	TCGA-02-0007-D22193;TCGA-02-0007-D22192	1381035b-2efb-4798-9d74-df273767cc70;bea568d6-0832-4265-8059-36333799bf64	Not Available;Not Available	2;2	338;338	33;33	Temozolomide;Temozolomide	Not Available;Not Available	4;4	5;5	Not Available;Not Available	mg/m2/day;mg/m2/day	ADJUVANT;ADJUVANT	Not Applicable;Not Applicable	Not Available;Not Available	PO;PO	NO;NO	Chemotherapy;Chemotherapy	Not Available;Not Available	75;200	mg/m2/day;mg/m2/day	Not Available;Not Available	2009;2009	Not Available	NOT HISPANIC OR LATINO	TCGA-02-0007-F22191	b4a8866b-4d60-428a-87ce-3a294fe7a446	16	705	705	Not Available
		TCGA-06-0148	3.97.0	Nationwide Children's Hospital	22	GBM	DAD09021-6CE4-4A20-98E7-7A188480DF5C	12	TCGA	2016	Not Available	TCGA-06-0148	07a2c1da-040e-44ea-9a56-751a06761894	10	-27842	307	0	298																								Not Available	NOT HISPANIC OR LATINO	TCGA-06-0148-F22642	0352474a-bbd0-4c0e-a74b-5c4bbc72e329	10	307	298	Not Available
		TCGA-16-1060	16.87.0	Nationwide Children's Hospital	22	GBM	78F9885C-B2D2-4C95-8D84-9AA3EAD6E79C	12	TCGA	2016	Not Available	TCGA-16-1060	1101faa1-a713-489b-8593-960a9d6bda42	27	-25813	278	0	111																								Not Available	NOT HISPANIC OR LATINO	TCGA-16-1060-F25324	03f5d66c-8575-4278-939b-1059f46ac12d	27	278	111	Not Available
		TCGA-06-0877	10.84.0	Nationwide Children's Hospital	22	GBM	6D2DEF49-85F1-485E-A604-4C4B9E7122C1	12	TCGA	2016	Not Available	TCGA-06-0877	32afdc6c-e899-4795-9e90-c9a192bbc4c1	25	-28760		0	204																								Not Available	NOT HISPANIC OR LATINO	TCGA-06-0877-F22885;TCGA-06-0877-F31556	3deb7d5a-bddc-47a4-86b9-d4b95c41021a;def36479-0e62-49cb-a637-b0193eb3a9ab	25;31		204	Not Available;Not Available
		TCGA-OX-A56R	346.45.0	Nationwide Children's Hospital	22	GBM	033ECD71-2136-42CB-80A0-B364E1863FD9	12	TCGA	2016	Not Available	TCGA-OX-A56R	0FC32169-8EB9-405F-BECC-ED38D7064A58	27	-25178	180	0																									Not Available	NOT HISPANIC OR LATINO
		TCGA-16-1062	16.87.0	Nationwide Children's Hospital	22	GBM	FB9D0818-4F77-440A-8DE8-9B45D818B584	12	TCGA	2016	Not Available	TCGA-16-1062	0987f48e-9d58-47b5-a1a6-de704caf4ed5	27	-21148	646	0	556																								Not Available	NOT HISPANIC OR LATINO	TCGA-16-1062-F25327	6fadd367-e702-4df5-9b09-431eeceff74b	27	646	556	Not Available
		TCGA-06-0173	4.100.0	Nationwide Children's Hospital	22	GBM	9981F2B9-A030-49EA-B2C8-907E94E30F51	12	TCGA	2016	Not Available	TCGA-06-0173	68720179-d07f-44d8-8771-edcee5fecfea	10	-26549	136	0	7																								Not Available	NOT HISPANIC OR LATINO	TCGA-06-0173-F22706	2b1e192e-f121-4a36-9ef6-cee604607b6e	10	136	7	Not Available
		TCGA-06-1802	20.86.0	Nationwide Children's Hospital	22	GBM	214CED52-3442-40C2-B833-D56DFFAB2816	12	TCGA	2016	Not Available	TCGA-06-1802	13d12179-3182-4f41-85a2-90fd50e51480	19	-22537		0	240	TCGA-06-1802-D18607;TCGA-06-1802-D18609;TCGA-06-1802-D18608	70f12cb8-cbb9-4afe-b0ba-826006b5e630;c0e3d606-6893-489b-9ebd-073dcd047936;403327ca-3505-4398-96b3-bea1034a856d	Not Available;Not Available;Not Available	16;16;16	380;429;436	97;429;97	Irinotecan;Temozolomide;Bevacizumab	Not Available;Not Available;Not Available	11;11;11	10;01;11	125;75;10	mg/m2;mg/m2;mg/kg	PROGRESSION;PROGRESSION;PROGRESSION	Not Applicable;Not Applicable;Not Applicable	02;03;02	IV;PO;IV	NO;NO;NO	Chemotherapy;Chemotherapy;Chemotherapy	Not Available;Not Available;Not Available	646;140;845	mg;mg;mg	Not Available;Not Available;Not Available	2011;2011;2011	Not Available	NOT HISPANIC OR LATINO	TCGA-06-1802-F22931;TCGA-06-1802-F18612	c8de8bd9-5585-440a-93d7-ec0563545fc9;98c61bf7-b275-4907-a3ee-710d41493ec7	19;16	466	240	Not Available;Not Available
		TCGA-08-0244	6.94.0	Nationwide Children's Hospital	22	GBM	2B27C4AF-EA81-4C60-AE00-EC42C7B9B9F6	12	TCGA	2016	Not Available	TCGA-08-0244	1af5c959-0f36-4a14-8383-ebc0543db3bb	19	-22684	690	0	690	TCGA-08-0244-D23119;TCGA-08-0244-D23118	2d87809d-bdd4-468e-ab38-f97899b88b15;a838da42-a76b-4448-8074-dc3822ac1910	Not Available;Not Available	24;24	483;75	34;34	Thalidomide;Temodor	Not Available;Not Available	4;4	Not Available;Not Available	Not Available;Not Available	mg/day;Not Available	ADJUVANT;ADJUVANT	Not Applicable;Not Applicable	Not Available;Not Available	Not Available;PO	NO;Not Available	Targeted Molecular therapy;Chemotherapy	Not Available;Not Available	500;Not Available	mg/day;Not Available	Not Available;Not Available	2009;2009	Not Available	NOT HISPANIC OR LATINO	TCGA-08-0244-F23117	6d895227-976a-49bb-b15a-428bff9d60a9	19	690	690	Not Available
		TCGA-08-0352	7.94.0	Nationwide Children's Hospital	22	GBM	BDA1BB00-2AC8-4D3C-A365-8727B867F908	12	TCGA	2016	Not Available	TCGA-08-0352	074fa012-a61e-4646-bb3c-34d16782a2ea	11	-29106	39	0	39																								Not Available	NOT HISPANIC OR LATINO	TCGA-08-0352-F23185	4a148eee-7036-4658-a63d-f7b807f51f47	11	39	39	Not Available
		TCGA-02-0116	2.96.0	Nationwide Children's Hospital	22	GBM	B930B761-4B82-4F9D-8169-8C0602421266	12	TCGA	2016	Not Available	TCGA-02-0116	e117fe84-f003-40a4-96b5-8e26d0513151	16	-18657	1489	0	1489	TCGA-02-0116-D22444;TCGA-02-0116-D22446;TCGA-02-0116-D22445	ba2e9f4d-4ffb-4af0-b77b-5b95795ecac5;de987cca-547e-43b8-9480-2ce3805760bc;c8c94551-3b0f-456f-9e2d-fca13581fdd0	Not Available;Not Available;Not Available	2;12;12	388;Not Available;Not Available	53;Not Available;Not Available	Temozolomide;Hydoxyurea;Gleevec	Not Available;Not Available;Not Available	4;1;1	12;Not Available;Not Available	Not Available;Not Available;Not Available	mg/m2;Not Available;Not Available	ADJUVANT;RECURRENCE;RECURRENCE	Not Applicable;Not Applicable;Not Applicable	Not Available;Not Available;Not Available	PO;PO;PO	NO;Not Available;Not Available	Chemotherapy;Chemotherapy;Chemotherapy	Not Available;Not Available;Not Available	900;Not Available;Not Available	mg/m2;Not Available;Not Available	Not Available;Not Available;Not Available	2009;2010;2010	Not Available	NOT HISPANIC OR LATINO	TCGA-02-0116-F22443	a05dc828-6838-4f7b-b7b0-c40db05220fc	16	1489	1489	Not Available
		TCGA-02-0087	5.90.0	Nationwide Children's Hospital	22	GBM	24462E61-CBF9-4983-A52A-DC3D8F67081A	12	TCGA	2016	Not Available	TCGA-02-0087	9a4b35cb-99dc-4343-a08e-25c3c8693243	16	-10185		0	1757																								Not Available	NOT HISPANIC OR LATINO	TCGA-02-0087-F22390	48e66e63-eb83-4ef9-b173-7aeae347852a	16		1757	Not Available
		TCGA-08-0356	6.94.0	Nationwide Children's Hospital	22	GBM	2E49C557-C675-4794-A3F3-F0484ED4D0A3	12	TCGA	2016	Not Available	TCGA-08-0356	f7532982-524f-4ed5-9e0d-50d3a7d72c3c	18	-21900	946	0	447	TCGA-08-0356-D23213;TCGA-08-0356-D23212	fde0eebc-e964-4060-a4e7-e91f0cafbda8;3c5f687d-1205-4f36-be44-e08b7ced3321	Not Available;Not Available	24;24	447;82	101;42	Temodar;Temodar	Not Available;Not Available	4;4	12;1	Not Available;Not Available	mg;mg/day	ADJUVANT;ADJUVANT	Not Applicable;Not Applicable	Not Available;Not Available	PO;PO	NO;NO	Chemotherapy;Chemotherapy	Not Available;Not Available	200;75	mg;mg/day	Not Available;Not Available	2009;2009	Not Available	NOT HISPANIC OR LATINO	TCGA-08-0356-F23211	688107cf-d2e7-435e-ad22-6123da5268d6	18	946	447	Not Available
		TCGA-08-0524	5.90.0	Nationwide Children's Hospital	22	GBM	3E6E6006-9463-4F4C-9B8C-54353419D486	12	TCGA	2016	Not Available	TCGA-08-0524	ea8b757b-3d33-47e1-8657-503cf69939bb	19	-6464	221	0	199	TCGA-08-0524-D23334;TCGA-08-0524-D23336;TCGA-08-0524-D23337;TCGA-08-0524-D23338;TCGA-08-0524-D23335	c2a40350-bf1a-4b73-80c9-0d802a7b3a6e;fd5dd288-a7c6-4327-8ff7-3679383f3460;4270b4e0-2b49-4d15-a2d2-a6cdccd03f73;8c5542ae-94b5-4250-a509-cab4462f31a5;b2ead0e8-200b-4a43-825f-85b98da68ecd	Not Available;Not Available;Not Available;Not Available;Not Available	26;26;24;24;24	199;Discrepancy;123;189;52	195;195;73;138;24	CCNU;Thalidomide;SCH63666;Gleevec;Temodar	Not Available;Not Available;Not Available;Not Available;Not Available	3;3;4;4;4	1;Not Available;Not Available;Not Available;01	Not Available;Not Available;Not Available;Not Available;Not Available	mg;Not Available;mg;mg;mg/day	PROGRESSION;PROGRESSION;PROGRESSION;PROGRESSION;ADJUVANT	Not Applicable;Not Applicable;Not Applicable;Not Applicable;Not Applicable	Not Available;Not Available;Not Available;Not Available;Not Available	PO;Not Available;Not Available;Not Available;PO	Not Available;Not Available;NO;Not Available;Not Available	Chemotherapy;Targeted Molecular therapy;Targeted Molecular therapy;Targeted Molecular therapy;Chemotherapy	Not Available;Not Available;Not Available;Not Available;Not Available	170;Not Available;150;350;120	mg;Not Available;mg;mg;mg/day	Not Available;Not Available;Not Available;Not Available;Not Available	2009;2009;2009;2009;2009	Not Available	NOT HISPANIC OR LATINO	TCGA-08-0524-F23333	f1f50054-fb02-4818-ae28-8be99bb56254	19	221	199	Not Available
		TCGA-14-1451	16.87.0	Nationwide Children's Hospital	22	GBM	52A7B201-E7CE-49EF-9734-D3A951023BC4	12	TCGA	2016	Not Available	TCGA-14-1451	06c427a1-8c2d-4003-b744-139114a04440	1	-14401	703	0	703	TCGA-14-1451-D25140;TCGA-14-1451-D25137;TCGA-14-1451-D25144;TCGA-14-1451-D25136;TCGA-14-1451-D25142;TCGA-14-1451-D25141;TCGA-14-1451-D25143;TCGA-14-1451-D25135;TCGA-14-1451-D25139;TCGA-14-1451-D25138	717c058e-3cde-4fb3-8de4-d71c1ecfbc20;d4f8aaaf-7484-46be-8ef5-551c6bc1d4e5;8455c774-2b7d-48a7-981b-e32355952b07;8a0dd3aa-91c8-49dd-8d30-99e4013e0a6d;7098c34d-95e8-4888-809e-16106791c34c;635bb303-629a-4498-9447-d853d11cbd6a;2ed70821-6738-4ab2-8489-8ec4634af692;5a723aeb-fd73-4767-893b-81b9cdfe6a20;0ff96534-8ac4-4e82-ad17-5afd2a0a6c43;64107214-f1c0-4a37-a317-beffdbb5c893	Not Available;Not Available;Not Available;Not Available;Not Available;Not Available;Not Available;Not Available;Not Available;Not Available	1;1;1;1;1;1;1;1;1;1	480;Not Available;504;101;Not Available;566;Not Available;34;480;480	411;153;382;59;0;501;19;20;411;411	Etoposide;Gliadel;Erlotinib;Temodar;Dexamethasone;BCNU;Dexamethasone;Oxaliplatin;Vincristin;Cisplatin	Not Available;Not Available;Not Available;Not Available;Not Available;Not Available;Not Available;Not Available;Not Available;Not Available	9;9;9;9;9;9;9;9;9;9	04;Not Available;Not Available;01;Not Available;02;Not Available;02;04;04	Not Available;Not Available;Not Available;Not Available;Not Available;Not Available;Not Available;Not Available;Not Available;Not Available	mg;{Wafer};mg;mg;Not Available;mg;Not Available;mg;mg;mg	PROGRESSION;PROGRESSION;PROGRESSION;PROGRESSION;ADJUVANT;PROGRESSION;PROGRESSION;PROGRESSION;PROGRESSION;PROGRESSION	Not Applicable;Not Applicable;Not Applicable;Not Applicable;Not Applicable;Not Applicable;Not Applicable;Not Applicable;Not Applicable;Not Applicable	Not Available;Not Available;Not Available;Not Available;Not Available;Not Available;Not Available;Not Available;Not Available;Not Available	IV;Other (specify below);Not Available;PO;Not Available;IV;Not Available;IV;IV;IV	NO;NO;NO;NO;NO;NO;NO;NO;NO;NO	Chemotherapy;Chemotherapy;Targeted Molecular therapy;Chemotherapy;Hormone Therapy;Chemotherapy;Hormone Therapy;Chemotherapy;Chemotherapy;Chemotherapy	Not Available;Not Available;Not Available;Not Available;Not Available;Not Available;Not Available;Not Available;Not Available;Not Available	780;8;9000;5880;Not Available;720;Not Available;641;8;780	mg;{Wafer};mg;mg;Not Available;mg;Not Available;mg;mg;mg	Not Available;Not Available;Not Available;Not Available;Not Available;Not Available;Not Available;Not Available;Not Available;Not Available	2009;2009;2009;2009;2009;2009;2009;2009;2009;2009	Not Available	Not Available	TCGA-14-1451-F25134	91c4513f-d1d7-449f-a147-856ea33a941d	1	703	703	Not Available
		TCGA-14-1459	16.87.0	Nationwide Children's Hospital	22	GBM	65A0419F-B9DA-4FC6-8EA4-ABA5F59E3F52	12	TCGA	2016	Not Available	TCGA-14-1459	0798dbe2-1914-427c-a2fe-2a865d0d6eda	18	-23231	378	0	378	TCGA-14-1459-D25188;TCGA-14-1459-D25190;TCGA-14-1459-D25189	37db2378-7803-4e64-a9f7-5a85ed041075;35ae9d89-ffc3-4aef-804f-60befa00a363;77ded3d0-e5c6-4d1e-b2fc-8ca615849d72	Not Available;Not Available;Not Available	18;18;18	Discrepancy;Not Available;Not Available	22;Not Available;Not Available	Temodar;Dexamethasone;Dexamethasone	Not Available;Not Available;Not Available	6;6;6	05;Not Available;Not Available	Not Available;Not Available;Not Available	mg;Not Available;Not Available	ADJUVANT;PROGRESSION;ADJUVANT	Not Applicable;Not Applicable;Not Applicable	Not Available;Not Available;Not Available	PO;Not Available;Not Available	NO;NO;NO	Chemotherapy;Hormone Therapy;Hormone Therapy	Not Available;Not Available;Not Available	9000;Not Available;Not Available	mg;Not Available;Not Available	Not Available;Not Available;Not Available	2009;2009;2009	Not Available	Not Available	TCGA-14-1459-F25187	af2c4c8e-6a26-44cc-9604-7a566058edf7	18	378	378	Not Available
		TCGA-14-1456	26.75.0	Nationwide Children's Hospital	22	GBM	F3A51052-E43C-4C1F-9538-25B6FC68D6B9	12	TCGA	2016	Not Available	TCGA-14-1456	0fe6684a-5ab2-4999-b69d-d99aa5679c97	28	-8710		0	1246	TCGA-14-1456-D25173;TCGA-14-1456-D25175;TCGA-14-1456-D25171;TCGA-14-1456-D25172;TCGA-14-1456-D25176;TCGA-14-1456-D25174	ad7bfeb2-d697-4a1e-870a-9b7aff74eacb;fbd2e658-a19f-42cc-a91f-8ee37d2451f5;e7e06d7b-44bd-401d-8a20-70cff0e9b4fc;24842149-423e-4afa-8fb2-36c79f9f3041;c5f32374-290a-460d-b172-558dd6b9ccaf;657bea6d-6fdc-4b59-a9eb-2a9d5fd704bb	Not Available;Not Available;Not Available;Not Available;Not Available;Not Available	28;28;28;28;28;28	Not Available;549;70;Not Available;1246;1128	98;102;25;0;1129;102	Dexamthasone;Tarceva;Arsenic Tnoxide;Dexamethasone;Avastin;Avastin	Not Available;Not Available;Not Available;Not Available;Not Available;Not Available	5;5;5;5;5;5	Not Available;Not Available;13;Not Available;Not Available;Not Available	Not Available;Not Available;Not Available;Not Available;Not Available;Not Available	Not Available;Not Available;mg;Not Available;mg;mg	PROGRESSION;PROGRESSION;ADJUVANT;ADJUVANT;PROGRESSION;PROGRESSION	Not Applicable;Not Applicable;Not Applicable;Not Applicable;Not Applicable;Not Applicable	Not Available;Not Available;Not Available;Not Available;Not Available;Not Available	Not Available;PO;PO;Not Available;Not Available;PO	NO;NO;NO;NO;YES;NO	Hormone Therapy;Targeted Molecular therapy;Chemotherapy;Hormone Therapy;Targeted Molecular therapy;Targeted Molecular therapy	Not Available;Not Available;Not Available;Not Available;Not Available;Not Available	Not Available;Not Available;290.94;Not Available;3344;11704	Not Available;Not Available;mg;Not Available;mg;mg	Not Available;Not Available;Not Available;Not Available;Not Available;Not Available	2010;2010;2010;2010;2010;2010	Not Available	Not Available	TCGA-14-1456-F25170	a92bf540-ff0d-43c4-a6a0-44ff3bbf34d2	28		1246	Not Available
		TCGA-02-0054	1.96.0	Nationwide Children's Hospital	22	GBM	17697476-9486-4A4A-8C36-CA328EA92B3D	12	TCGA	2016	Not Available	TCGA-02-0054	4df7d5e4-f762-4e80-b9d1-96ec21fb43ca	16	-16224	199	0	199	TCGA-02-0054-D22304;TCGA-02-0054-D22308;TCGA-02-0054-D22306;TCGA-02-0054-D22305;TCGA-02-0054-D22307	a0bdd31d-089a-4b13-8305-1569b7547024;f6d318a3-f616-4a92-ae44-3b884e19697c;8a13d934-4131-43f6-be8a-10e5f8f2d02b;a9985add-cc7a-494e-8c11-5dacb11645a4;c0dc35a0-30a4-49a7-a186-77add0e2545d	Not Available;Not Available;Not Available;Not Available;Not Available	2;12;12;12;12	73;Not Available;Not Available;Not Available;Not Available	28;Not Available;Not Available;Not Available;Not Available	Temozolomide;Celebrex;CCNU;6 Thiguanine;Xeloda	Not Available;Not Available;Not Available;Not Available;Not Available	4;1;1;1;1	1;Not Available;Not Available;Not Available;Not Available	Not Available;Not Available;Not Available;Not Available;Not Available	mg/m2/day;Not Available;Not Available;Not Available;Not Available	ADJUVANT;RECURRENCE;RECURRENCE;RECURRENCE;RECURRENCE	Not Applicable;Not Applicable;Not Applicable;Not Applicable;Not Applicable	Not Available;Not Available;Not Available;Not Available;Not Available	PO;Not Available;Not Available;Not Available;Not Available	NO;Not Available;Not Available;Not Available;Not Available	Chemotherapy;Chemotherapy;Chemotherapy;Chemotherapy;Chemotherapy	Not Available;Not Available;Not Available;Not Available;Not Available	75;Not Available;Not Available;Not Available;Not Available	mg/m2/day;Not Available;Not Available;Not Available;Not Available	Not Available;Not Available;Not Available;Not Available;Not Available	2009;2010;2010;2010;2010	Not Available	NOT HISPANIC OR LATINO	TCGA-02-0054-F22303	a44aaaa3-01fe-4f80-8112-b962565428d4	16	199	199	Not Available
		TCGA-02-0439	5.90.0	Nationwide Children's Hospital	22	GBM	59686ECA-F337-4963-BA7E-B49E36464354	12	TCGA	2016	Not Available	TCGA-02-0439	1b415f4a-b103-450d-8917-e682cdf34149	17	-25624	20	0	20																								1	NOT HISPANIC OR LATINO	TCGA-02-0439-F22526	05f296ab-991f-42ce-968c-95c49ab99358	17	20	20	1
		TCGA-08-0357	6.94.0	Nationwide Children's Hospital	22	GBM	8FC8EC1B-6B10-4E72-979A-93E500212DF5	12	TCGA	2016	Not Available	TCGA-08-0357	548c3d4c-7993-40dc-bd02-5bb304188d28	18	-18144	1143	0	1084	TCGA-08-0357-D23219;TCGA-08-0357-D23224;TCGA-08-0357-D23217;TCGA-08-0357-D23225;TCGA-08-0357-D23226;TCGA-08-0357-D23218;TCGA-08-0357-D23222;TCGA-08-0357-D23223;TCGA-08-0357-D23220;TCGA-08-0357-D23229;TCGA-08-0357-D23221;TCGA-08-0357-D23228;TCGA-08-0357-D23227;TCGA-08-0357-D23230;TCGA-08-0357-D23231	bef1f5c0-7826-41a8-b2e8-d1ac6975a14f;3ccbc13b-bc98-48af-8263-56ebba1c5d4d;b92182ab-60f3-4902-ae8e-d659a83d0dff;7ba342c4-0f83-405a-a5a4-08b7a6d81ac0;3d8e0882-1bef-420b-b6fc-3dd7112636d0;99c11925-ce58-4894-aaba-699b1e243d31;d7609321-572c-478c-9f19-173dd78fa045;a27af51d-409b-42a2-a5bf-5d3e29d7850d;a694da0f-ff13-473a-872c-2c6ee66fa7ef;1a6c1215-31e8-4b4e-8eb0-37cf0acca160;6a8e0c94-eb69-49d8-898c-cfae7…	Not Available;Not Available;Not Available;Not Available;Not Available;Not Available;Not Available;Not Available;Not Available;Not Available;Not Available;Not Available;Not Available;Not Available;Not Available	26;26;26;26;26;26;26;24;24;24;24;24;24;7;22	733;860;860;136;733;136;860;188;71;1112;985;1084;688;1084;688	689;736;736;93;689;93;736;184;29;1097;875;1007;471;1007;471	Hyrdroxyurea;Rapamycin;CCNU;Thalidomide;Gleevac;Temodar;Interferon Alpha;IL-13 Pseudomonas exotoxin;Temodar;Cytoxan;VP-16;Sorafenib;Irinotecan;Tarveca;Avastin	Not Available;Not Available;Not Available;Not Available;Not Available;Not Available;Not Available;Not Available;Not Available;Not Available;Not Available;Not Available;Not Available;Not Available;Not Available	3;3;3;3;3;3;3;4;4;4;4;4;4;5;5	1;Not Available;3;Not Available;Not Available;1;Not Available;Not Available;1;Not Available;3;Not Available;Not Available;Not Available;Not Available	Not Available;Not Available;Not Available;Not Available;Not Available;Not Available;Not Available;Not Available;Not Available;Not Available;Not Available;Not Available;Not Available;Not Available;Not Available	mg/day;mg/day;mg/m2;Not Available;mg/day;mg;Not Available;mg;mg;mg/day;mg;mg/day;mg;mg;mg	PROGRESSION;PROGRESSION;PROGRESSION;ADJUVANT;PROGRESSION;ADJUVANT;PROGRESSION;PROGRESSION;ADJUVANT;PROGRESSION;PROGRESSION;PROGRESSION;PROGRESSION;PROGRESSION;PROGRESSION	Not Applicable;Not Applicable;Not Applicable;Not Applicable;Not Applicable;Not Applicable;Not Applicable;Not Applicable;Not Applicable;Not Applicable;Not Applicable;Not Applicable;Not Applicable;Not Applicable;Not Applicable	Not Available;Not Available;Not Available;Not Available;Not Available;Not Available;Not Available;Not Available;Not Available;Not Available;Not Available;Not Available;Not Available;Not Available;Not Available	PO;Not Available;PO;Not Available;Not Available;PO;Not Available;Not Available;PO;Not Available;PO;Not Available;Not Available;Not Available;Not Available	NO;NO;NO;NO;NO;NO;NO;NO;NO;YES;NO;NO;YES;Not Available;NO	Chemotherapy;Targeted Molecular therapy;Chemotherapy;Targeted Molecular therapy;Targeted Molecular therapy;Chemotherapy;Immunotherapy;Immunotherapy;Chemotherapy;Targeted Molecular therapy;Chemotherapy;Targeted Molecular therapy;Targeted Molecular therapy;Targeted Molecular therapy;Targeted Molecular therapy	Not Available;Not Available;Not Available;Not Available;Not Available;Not Available;Not Available;Not Available;Not Available;Not Available;Not Available;Not Available;Not Available;Not Available;Not Available	1000;5;110;Not Available;1000;75;Not Available;36;75;100;100;400;775;100;475	mg/day;mg/day;mg/m2;Not Available;mg/day;mg;Not Available;mg;mg;mg/day;mg;mg/day;mg;mg;mg	Not Available;Not Available;Not Available;Not Available;Not Available;Not Available;Not Available;Not Available;Not Available;Not Available;Not Available;Not Available;Not Available;Not Available;Not Available	2009;2009;2009;2009;2009;2009;2009;2009;2009;2009;2009;2009;2009;2009;2009	Not Available	NOT HISPANIC OR LATINO	TCGA-08-0357-F23216	40762810-4801-4a87-ad56-0ea9314e7b8a	18	1143	1084	Not Available
		TCGA-06-0237	4.100.0	Nationwide Children's Hospital	22	GBM	D449CE89-E40A-4C45-8A64-8AA3E3DF0E38	12	TCGA	2016	Not Available	TCGA-06-0237	7c95ec5e-a078-481f-b1fc-3a3a001de7ec	10	-27735	415	0	315																								Not Available	NOT HISPANIC OR LATINO	TCGA-06-0237-F22804	4b057294-e816-4fdc-9c70-b35166921879	10	415	315	Not Available
		TCGA-12-0775	8.95.0	Nationwide Children's Hospital	22	GBM	A1C11D65-8BDF-4742-A81A-97720C439CFC	12	TCGA	2016	Not Available	TCGA-12-0775	7751fc13-ec33-4057-965d-3b2ac6183344	23	-27565	232	0	167	TCGA-12-0775-D23628;TCGA-12-0775-D23627	a3803fc0-a831-4930-a510-e8708fd47693;ea674d8e-6e27-4789-b18f-6210ed736112	Not Available;Not Available	24;24	158;94	117;37	CCNU;Temodar	Not Available;Not Available	4;4	01;02	Not Available;Not Available	mg/m2;mg/m2	PROGRESSION;ADJUVANT	Not Applicable;Not Applicable	Not Available;Not Available	PO;PO	Not Available;Not Available	Chemotherapy;Chemotherapy	Not Available;Not Available	90;160	mg/m2;mg/m2	Not Available;Not Available	2009;2009	Not Available	NOT HISPANIC OR LATINO	TCGA-12-0775-F23626	fc4ecb75-0065-4450-bc26-3236ce905ed9	23	232	167	Not Available
		TCGA-08-0518	5.90.0	Nationwide Children's Hospital	22	GBM	109E4AAA-D91B-4CD3-81C8-9D0C16E091C4	12	TCGA	2016	Not Available	TCGA-08-0518	64fa7f09-724a-45ee-a802-09e4affe077e	11	-21995	588	0	39																								Not Available	NOT HISPANIC OR LATINO	TCGA-08-0518-F23312	f7454c3e-174c-4b12-9bcf-8d0585c622c6	11	588	39	Not Available
		TCGA-12-1093	16.87.0	Nationwide Children's Hospital	22	GBM	0A8ED0C9-6A64-4C7E-BA84-C8B47B268BBE	12	TCGA	2016	Not Available	TCGA-12-1093	77d4d3ef-3fe0-4f93-a863-b5840926576c	17	-24297	486	0	364	TCGA-12-1093-D23406;TCGA-12-1093-D23407;TCGA-12-1093-D23404;TCGA-12-1093-D23405;TCGA-12-1093-D23403	98ef2454-90a4-4553-86d0-3dde38f1d246;034f41e0-7722-42dc-92c9-9382fe9ab69d;5c758f09-1c42-4b89-917a-cf0672708bcc;ff36d925-1ea9-4968-a97c-dc45ab1a5892;74e20754-348f-4d18-96bf-518729e932ac	Not Available;Not Available;Not Available;Not Available;Not Available	17;17;17;17;17	364;317;317;364;79	339;126;105;339;38	Panzem;ATTAC;Temodor;Temozolamide;Temodor	Not Available;Not Available;Not Available;Not Available;Not Available	3;3;3;3;3	1;Not Available;5;1;1	Not Available;Not Available;Not Available;Not Available;Not Available	mg;mL;mg/m2;mg/m2;mg/m2	PROGRESSION;ADJUVANT;ADJUVANT;PROGRESSION;ADJUVANT	Not Applicable;Not Applicable;Not Applicable;Not Applicable;Not Applicable	Not Available;Not Available;Not Available;Not Available;Not Available	PO;PO;PO;PO;PO	Not Available;Not Available;Not Available;Not Available;Not Available	Chemotherapy;Immunotherapy;Chemotherapy;Chemotherapy;Chemotherapy	Not Available;Not Available;Not Available;Not Available;Not Available	6000;1;1000;50;75	mg;mL;mg/m2;mg/m2;mg/m2	Not Available;Not Available;Not Available;Not Available;Not Available	2009;2009;2009;2009;2009	Not Available	NOT HISPANIC OR LATINO	TCGA-12-1093-F23402	09b5002d-2b70-4099-8f1e-7d30822150ec	17	486	364	Not Available
		TCGA-76-6663	130.66.0	Nationwide Children's Hospital	22	GBM	2C61B3FE-7D34-4A87-B8D4-4FDBFB1EE5DE	12	TCGA	2016	Not Available	TCGA-76-6663	933b9daf-a5bf-46cf-92b6-5ddd8279919c	15	-16126		0	235	TCGA-76-6663-D28592;TCGA-76-6663-D28593	0f5789e7-64e1-4c8d-ba2d-37faa6578d2a;ea54a5eb-afb3-4898-a7f2-33025286fee7	Not Available;Not Available	15;15	Not Available;175	44;93	Temodar;ICT-107	Not Available;Not Available	11;11	Not Available;Not Available	320;Not Available	mg;Not Available	ADJUVANT;ADJUVANT	Not Applicable;Not Applicable	Not Available;Not Available	PO;Not Available	YES;NO	Chemotherapy;Immunotherapy	Not Available;Not Available	Not Available;Not Available	mg;Not Available	Not Available;Not Available	2011;2011	1	Not Available	TCGA-76-6663-F28591;TCGA-76-6663-F71545	e356f57b-4fd1-4d04-b1a3-aa021620cc7d;00D2818C-3EF6-4640-8E8F-7C105CF36F55	15;26	567	235	1;Not Available
		TCGA-02-0440	5.90.0	Nationwide Children's Hospital	22	GBM	7A7724C2-0FC3-4C85-9945-E83085D27D91	12	TCGA	2016	Not Available	TCGA-02-0440	502f47db-7d3d-4081-ab15-1c38e7e78652	17	-22955	345	0	345	TCGA-02-0440-D22529	39e50ea9-ae50-44b3-a6ee-6a828ccaace4	Not Available	21	288	269	Cis-retinoic acid	Not Available	5	01	Not Available	ug/m2	ADJUVANT	Not Applicable	Not Available	PO	NO	Chemotherapy	Not Available	75	ug/m2	Not Available	2009	Not Available	NOT HISPANIC OR LATINO	TCGA-02-0440-F22528	4156fab5-72bd-47b3-be14-395611dfab69	17	345	345	Not Available
		TCGA-06-0413	5.90.0	Nationwide Children's Hospital	22	GBM	843A457A-E65E-4336-A62E-0AC2ADBB7212	12	TCGA	2016	Not Available	TCGA-06-0413	b0ac53e0-dcec-4626-b67c-6e027485d27d	8	-28433	96	0	5																								Not Available	NOT HISPANIC OR LATINO	TCGA-06-0413-F22846	f6a6db9d-473f-4dbd-b9b7-8ccb67be86de	8	96	5	Not Available
		TCGA-06-0192	8.95.0	Nationwide Children's Hospital	22	GBM	8CBF2428-8F8B-4EEA-93A6-81594C9E53BE	12	TCGA	2016	Not Available	TCGA-06-0192	f08280d6-2c80-4dd7-93d3-a0c55f7da5b3	3	-21243		0	557	TCGA-06-0192-D20870;TCGA-06-0192-D20875;TCGA-06-0192-D20871;TCGA-06-0192-D20869;TCGA-06-0192-D20873;TCGA-06-0192-D20876;TCGA-06-0192-D20872	fab6fdc5-e184-4d7b-b57a-49600b74beca;1c4ae90b-7bb6-4887-a4c1-4576c1f90f08;fa5e4006-f2a0-4122-b0ed-fba0201e0f1e;a2291f31-1fec-4d97-acbc-5e24b84ee3a1;4af10e02-c74b-4fa0-bed2-3f5fb6e74689;b1f4fa20-7a9f-4d81-91b7-fc1479be2ac4;c21531d8-c97c-435f-b306-e577109bed0f	Not Available;Not Available;Not Available;Not Available;Not Available;Not Available;Not Available	7;7;7;7;7;7;7	462;907;767;60;1153;980;808	96;816;725;18;816;919;725	Temozolomide;Irinotecan;Lomustine;Temozolomide;Bevacizumab;Temozolomide;Cediranib/Placebo	Not Available;Not Available;Not Available;Not Available;Not Available;Not Available;Not Available	12;12;12;12;12;12;12	12;03;02;01;10;02;02	200;125;160;75;10;75;20	mg/m2;mg/m2;mg;mg/m2;mg/kg;mg/m2;mg/day	ADJUVANT;PROGRESSION;PROGRESSION;ADJUVANT;PROGRESSION;PROGRESSION;PROGRESSION	Not Applicable;Not Applicable;Not Applicable;Not Applicable;Not Applicable;Not Applicable;Not Applicable	01;03;02;01;03;04;02	PO;IV;PO;PO;IV;PO;PO	NO;NO;NO;NO;NO;NO;NO	Chemotherapy;Chemotherapy;Chemotherapy;Chemotherapy;Targeted Molecular therapy;Chemotherapy;Targeted Molecular therapy	Not Available;Not Available;Not Available;Not Available;Not Available;Not Available;Not Available	420;262.5;160;150;873;140;20	mg;Not Available;mg;mg;mg;mg;mg/day	Not Available;Not Available;Not Available;Not Available;Not Available;Not Available;Not Available	2011;2011;2011;2011;2011;2011;2011	Not Available	NOT HISPANIC OR LATINO	TCGA-06-0192-F22738;TCGA-06-0192-F20865	cf0b6bff-764e-4114-a7e4-08db07413aa8;1f627f33-08f4-42b5-b397-59d8c52a4937	3;7	1185	557	Not Available;Not Available
		TCGA-02-0080	2.96.0	Nationwide Children's Hospital	22	GBM	BB1FB036-08D0-48A8-A3C7-2D258085A3D3	12	TCGA	2016	Not Available	TCGA-02-0080	5da36fd2-0cea-41b8-90dc-b94c3c28cbd9	16	-10310	2729	0	2729	TCGA-02-0080-D22368;TCGA-02-0080-D22369	5ee34649-1c83-49ef-b922-065a0f155cbd;0ef5ac75-6090-4b0d-bb21-2fe3bc5aacbe	Not Available;Not Available	6;12	443;Not Available	352;Not Available	Temozolomide;CIS Retinoic Acid	Not Available;Not Available	4;1	4;Not Available	Not Available;Not Available	mg/m2/day;Not Available	ADJUVANT;RECURRENCE	Not Applicable;Not Applicable	Not Available;Not Available	PO;PO	NO;Not Available	Chemotherapy;Chemotherapy	Not Available;Not Available	100;Not Available	mg/m2/day;Not Available	Not Available;Not Available	2009;2010	Not Available	NOT HISPANIC OR LATINO	TCGA-02-0080-F22367	0c1da0aa-a7fc-49ef-bc8f-d74c1c85342e	16	2729	2729	Not Available
		TCGA-06-0197	4.100.0	Nationwide Children's Hospital	22	GBM	DAEF372D-C0AE-46BC-97E6-2DD0049F6DAF	12	TCGA	2016	Not Available	TCGA-06-0197	9733968f-262f-4e97-9194-240cda8caf65	10	-24095	169	0	79	TCGA-06-0197-D22751	a925243f-86c3-43d5-8abc-393e9c1ab638	Not Available	29	79	26	Taxol	Not Available	11	03	175	mg	ADJUVANT	Not Applicable	Not Available	IV	NO	Chemotherapy	Not Available	Not Available	mg	Not Available	2011	Not Available	NOT HISPANIC OR LATINO	TCGA-06-0197-F22750	7519c8be-44ee-4066-90bc-ac35f95c7a4e	10	169	79	Not Available
		TCGA-08-0389	6.94.0	Nationwide Children's Hospital	22	GBM	3B2DF617-F2E3-4A90-9FDF-9F4FB6E215ED	12	TCGA	2016	Not Available	TCGA-08-0389	ea980264-d64d-410a-86dd-c129d7d8d1ee	19	-21638	467	0	97	TCGA-08-0389-D23274;TCGA-08-0389-D23275	dd9af520-6133-43cf-978c-c3bc32eb3eda;52b6a44a-3f4b-4740-b333-92f51dff9986	Not Available;Not Available	24;24	Not Available;Not Available	39;39	Temodor;EMD	Not Available;Not Available	4;4	Not Available;Not Available	Not Available;Not Available	Not Available;Not Available	ADJUVANT;ADJUVANT	Not Applicable;Not Applicable	Not Available;Not Available	PO;Not Available	Not Available;Not Available	Chemotherapy;Targeted Molecular therapy	Not Available;Not Available	Not Available;Not Available	Not Available;Not Available	Not Available;Not Available	2009;2009	Not Available	NOT HISPANIC OR LATINO	TCGA-08-0389-F23273	2a46e19c-ecb1-4625-94c4-7e99fe027b5c	19	467	97	Not Available
		TCGA-14-1401	16.87.0	Nationwide Children's Hospital	22	GBM	45E454D9-AC29-4322-89DB-2547928B4E80	12	TCGA	2016	Not Available	TCGA-14-1401	6176621d-8534-4fba-a0e7-74a5a78245a9	4	-19921	114	0	114	TCGA-14-1401-D25121	be419a3b-f37a-4ab5-b30d-61ea021bf0e6	Not Available	4	Not Available	Not Available	Dexamethsone	Not Available	6	Not Available	Not Available	Not Available	ADJUVANT	Not Applicable	Not Available	PO	NO	Hormone Therapy	Not Available	Not Available	Not Available	Not Available	2009	Not Available	Not Available	TCGA-14-1401-F25120	e5a812aa-9909-4021-973a-b2e81ddc5f19	4	114	114	Not Available
		TCGA-28-2506	26.75.0	Nationwide Children's Hospital	22	GBM	A613686D-2735-4F38-8517-0080263CA83E	12	TCGA	2016	Not Available	TCGA-28-2506	ec1791b3-0192-45da-89c1-f942a6736704	5	-23292		0	205	TCGA-28-2506-D27103;TCGA-28-2506-D27102;TCGA-28-2506-D27104	429562c2-0f8d-46b1-bf6d-48e419003eaf;777e44a6-c875-48eb-9dc9-dd0c4af9edbf;a4d04704-9263-4fac-87a3-075bb7b1c993	Not Available;Not Available;Not Available	5;5;5	135;72;Not Available	107;27;177	Tumor Vaccine;Temodar;BIBW 2992	Not Available;Not Available;Not Available	3;3;3	Not Available;Not Available;Not Available	1.1;100;40	mL;mg/m2;mg	ADJUVANT;ADJUVANT;PROGRESSION	Not Applicable;Not Applicable;Not Applicable	Not Available;Not Available;Not Available	Other (specify below);PO;PO	NO;NO;YES	Immunotherapy;Chemotherapy;Targeted Molecular therapy	Not Available;Not Available;Not Available	Not Available;Not Available;Not Available	mL;mg/m2;mg	Not Available;Not Available;Not Available	2010;2010;2010	Not Available	NOT HISPANIC OR LATINO	TCGA-28-2506-F27101	54cb83f4-1c5d-4bcd-a2af-790b36367447	5		205	Not Available
		TCGA-19-1387	20.86.0	Nationwide Children's Hospital	22	GBM	D04B2619-BC92-469F-B91E-F26547E8FF2A	12	TCGA	2016	Not Available	TCGA-19-1387	2f8b698a-cbd0-4cab-a814-dc683e0e9305	18	-29892		0	181	TCGA-19-1387-D25380	3877b4a8-5327-42fe-bdde-8b1d4625b419	Not Available	18	58	19	Temozolomide	Not Available	9	01	Not Available	mg	OTHER, SPECIFY IN NOTES	Concurrent	Not Available	PO	NO	Chemotherapy	Not Available	5600	mg	Not Available	2009	Not Available	NOT HISPANIC OR LATINO	TCGA-19-1387-F25379	58db1ccf-8ad5-4b5a-9fec-991739344535	18		181	Not Available
		TCGA-06-0133	3.97.0	Nationwide Children's Hospital	22	GBM	35AD1A0A-9063-4A7E-A140-33C3BA1531D6	12	TCGA	2016	Not Available	TCGA-06-0133	0133e584-111e-450a-b451-77a2799ef529	10	-23402	435	0	428	TCGA-06-0133-D22604;TCGA-06-0133-D22605;TCGA-06-0133-D22603;TCGA-06-0133-D22606	cc3a0dee-a602-4643-af4d-b6acc3e91057;604a09e9-831d-4186-ad3b-3f22fdf2624c;60a5d5e3-1991-4dc4-b19d-ac60256ea546;7e1d547f-f584-40de-ab7a-bf94c47a812d	Not Available;Not Available;Not Available;Not Available	11;11;11;11	53;430;53;430	14;79;14;79	EMD;CPT 11;Temozolomide;Avastin	Not Available;Not Available;Not Available;Not Available	5;5;5;5	02;10;02;10	Not Available;Not Available;Not Available;Not Available	mg;mg;mg/m2;mg	ADJUVANT;PROGRESSION;ADJUVANT;PROGRESSION	Not Applicable;Not Applicable;Not Applicable;Not Applicable	Not Available;Not Available;Not Available;Not Available	IV;IV;PO;IV	NO;NO;NO;NO	Chemotherapy;Chemotherapy;Chemotherapy;Chemotherapy	Not Available;Not Available;Not Available;Not Available	200;263;200;927	mg;mg;mg/m2;mg	Not Available;Not Available;Not Available;Not Available	2009;2009;2009;2009	Not Available	NOT HISPANIC OR LATINO	TCGA-06-0133-F22602	bd219a6c-828d-4579-8516-3c0bfa1b19a3	10	435	428	Not Available
		TCGA-06-A7TL	402.37.0	Nationwide Children's Hospital	22	GBM	F8E13A62-50DF-4F8B-BECB-7E4A40328DE5	12	TCGA	2016	Not Available	TCGA-06-A7TL	0CA72EBD-FF33-45B8-A97C-3F1435603D71	5	-11297		0	165	TCGA-06-A7TL-D56408;TCGA-06-A7TL-D56410;TCGA-06-A7TL-D56411;TCGA-06-A7TL-D71296;TCGA-06-A7TL-D71297	A8EF3A75-75D1-4CBC-83EE-9C71A567BDF3;C6CE2D4E-6AE6-40C9-A7AC-51D2F86BB862;A822C259-3F22-40FB-AF6A-4E717693D06D;B4B339D1-0D47-4536-938B-F6839B1430DB;37A5DE3D-543B-43E1-9AF8-1A8FEC73BFC8	Chemotherapy;Targeted Molecular Therapy;Chemotherapy;Not Available;Not Available	5;5;5;24;24	71;Not Available;Not Available;Not Available;Not Available	25;25;103;209;209	Temozolomide;Plexxikon PLX3397;Temozolomide;Lomustine;Procarbazine	Stable Disease;Stable Disease;Stable Disease;Discrepancy;Discrepancy	2;2;2;3;3	Not Available;Not Available;Not Available;Not Available;Not Available	Not Available;Not Available;Not Available;Not Available;Not Available	Not Available;Not Available;Not Available;Not Available;Not Available	Not Available;Not Available;Not Available;Not Available;Not Available	Not Applicable;Not Applicable;Not Applicable;Not Applicable;Not Applicable	Not Available;Not Available;Not Available;Not Available;Not Available	Not Available;Not Available;Not Available;Not Available;Not Available	NO;YES;YES;YES;YES	Chemotherapy;Not Available;Not Available;Chemotherapy;Chemotherapy	Not Available;Not Available;Not Available;Not Available;Not Available	Not Available;Not Available;Not Available;Not Available;Not Available	Not Available;Not Available;Not Available;Not Available;Not Available	YES;YES;YES;NO;NO	2014;2014;2014;2015;2015	Not Evaluated	NOT HISPANIC OR LATINO	TCGA-06-A7TL-F71295	E8742600-1875-4D8F-88DC-8022FE001BB6	24		539	Not Available
		TCGA-19-1788	20.86.0	Nationwide Children's Hospital	22	GBM	D81FF718-84DA-45DC-8A9C-4C2D489D9400	12	TCGA	2016	Not Available	TCGA-19-1788	9a41f05b-19b1-4269-9997-4b59e378280c	21	-14301	112	0	112	TCGA-19-1788-D25411	6020fe07-bd82-42b4-b5e8-1e0a78bbe3dc	Not Available	21	95	50	Temozolomide	Not Available	9	01	Not Available	Not Available	ADJUVANT	Not Applicable	Not Available	PO	NO	Chemotherapy	Not Available	Not Available	Not Available	Not Available	2009	Not Available	NOT HISPANIC OR LATINO	TCGA-19-1788-F25410	fe6342e2-3ece-4de5-8096-8a986fd33c8f	21	112	112	Not Available
		TCGA-06-0176	4.100.0	Nationwide Children's Hospital	22	GBM	24488DB9-E1F3-4584-A3EE-3B843CA39F5B	12	TCGA	2016	Not Available	TCGA-06-0176	7391f99d-9528-46a1-9799-c5f0a7bfc63e	10	-12777		0	1562	TCGA-06-0176-D19254;TCGA-06-0176-D19253	929ffde3-8b3c-4530-80d0-4c44b13bec64;5de1a00d-bd11-4571-b701-d983abbcf3a4	Not Available;Not Available	30;30	584;93	127;50	Temozolomide;Temozolomide	Not Available;Not Available	11;11	12;01	200;75	mg/m2;mg/m2	PROGRESSION;PROGRESSION	Not Applicable;Not Applicable	01;01	PO;PO	NO;NO	Chemotherapy;Chemotherapy	Not Available;Not Available	400;Not Available	mg;mg	Not Available;Not Available	2011;2011	Not Available	NOT HISPANIC OR LATINO	TCGA-06-0176-F22716;TCGA-06-0176-F19251	98cc6f27-5714-4678-80df-1261f4a822b6;ad0e080c-7b8f-4592-a678-317ebf2f2af9	10;30		2768	Not Available;Not Available
		TCGA-12-1088	16.87.0	Nationwide Children's Hospital	22	GBM	65B35C03-FC79-4741-9DE4-5203D2956920	12	TCGA	2016	Not Available	TCGA-12-1088	ac72738c-8b33-4f03-917c-86b114a2b9bd	6	-19667	3881	0	3881	TCGA-12-1088-D23360;TCGA-12-1088-D23359	029857ca-5177-49ad-90a4-83c14d8c40b8;36795c4e-ec0a-4ca9-bbf8-ae00614d788c	Not Available;Not Available	6;6	3779;3821	3735;3779	CCNU;CCNU	Not Available;Not Available	7;7	01;01	Not Available;Not Available	mg/m2;mg/m2	ADJUVANT;ADJUVANT	Not Applicable;Not Applicable	Not Available;Not Available	PO;PO	NO;NO	Chemotherapy;Chemotherapy	Not Available;Not Available	110;82.5	mg/m2;mg/m2	Not Available;Not Available	2009;2009	Not Available	NOT HISPANIC OR LATINO	TCGA-12-1088-F23358	2159f00a-34d1-45b9-b556-336ba4cee0c0	6	3881	3881	Not Available
		TCGA-02-0451	5.90.0	Nationwide Children's Hospital	22	GBM	3AA0086B-DE2C-470F-A4D9-C9F2E014C24C	12	TCGA	2016	Not Available	TCGA-02-0451	a5d3714d-1b1b-480e-8ec6-f01317cdbf14	17	-22662	493	0	493																								Not Available	NOT HISPANIC OR LATINO	TCGA-02-0451-F22534	e06ef755-6dac-4bb5-ba45-6dfee79cf66f	17	493	493	Not Available
		TCGA-41-2573	38.74.0	Nationwide Children's Hospital	22	GBM	60D8D8EA-4479-4694-8616-1344F5547776	12	TCGA	2016	Not Available	TCGA-41-2573	12084e89-dbc2-43b3-a6d0-0e71e53d0eac	3	-21911		0	272	TCGA-41-2573-D27991;TCGA-41-2573-D27993;TCGA-41-2573-D27992;TCGA-41-2573-D27990	a3d18c13-e136-4a2b-87bf-5044a815f002;c4068185-3336-49fd-99d6-957b2c325c4d;dca3ad96-1573-4f51-b941-8658a79b4585;f4692860-da70-472d-82c2-6f318eb44ae8	Not Available;Not Available;Not Available;Not Available	3;3;3;3	142;Not Available;142;71	100;171;127;29	Temodar;Avastin;BSI-201;Temodar	Not Available;Not Available;Not Available;Not Available	6;6;6;6	1;Not Available;Not Available;1	160;10;Not Available;160	mg;mg/kg;Not Available;mg	ADJUVANT;PROGRESSION;ADJUVANT;ADJUVANT	Not Applicable;Not Applicable;Not Applicable;Not Applicable	Not Available;Not Available;Not Available;Not Available	PO;IV;IV;PO	NO;YES;NO;NO	Chemotherapy;Targeted Molecular therapy;Targeted Molecular therapy;Chemotherapy	Not Available;Not Available;Not Available;Not Available	6880;Not Available;Not Available;6720	mg;mg/kg;Not Available;mg	Not Available;Not Available;Not Available;Not Available	2010;2010;2010;2010	Not Available	NOT HISPANIC OR LATINO	TCGA-41-2573-F27989	336eefa5-89ef-4d94-91da-0e7548b0fa22	3		272	Not Available
		TCGA-28-1749	20.86.0	Nationwide Children's Hospital	22	GBM	5D1BE9C9-F04A-41CE-ACF1-AE83646EA71B	12	TCGA	2016	Not Available	TCGA-28-1749	b92047e1-8a76-46dd-baa7-6e629cfaebdb	30	-26765		0	280	TCGA-28-1749-D27053;TCGA-28-1749-D27054;TCGA-28-1749-D27052	52628903-6a1f-44e7-b901-60ef095ea2e8;d7645386-0538-40e1-9a8d-d5c6dbb9f70f;cd823ffa-72df-4277-b9da-3d863f877503	Not Available;Not Available;Not Available	30;30;30	159;159;159	19;19;19	Temozolomide;Temozolomide;Temozolomide	Not Available;Not Available;Not Available	11;11;11	05;05;05	Not Available;Not Available;Not Available	mg;mg;mg	ADJUVANT;ADJUVANT;ADJUVANT	Not Applicable;Not Applicable;Not Applicable	Not Available;Not Available;Not Available	PO;PO;PO	NO;NO;NO	Chemotherapy;Chemotherapy;Chemotherapy	Not Available;Not Available;Not Available	7560;3800;4400	mg;mg;mg	Not Available;Not Available;Not Available	2009;2009;2009	1	NOT HISPANIC OR LATINO	TCGA-28-1749-F27051	98a06e01-6326-4103-9879-5bbb54f697e5	30		280	1
		TCGA-02-0015	6.94.0	Nationwide Children's Hospital	22	GBM	0CD658C9-5EE0-4DA2-B95C-88C018184B48	12	TCGA	2016	Not Available	TCGA-02-0015	697afd24-9632-4244-a455-f95b1fa4f0bf	16	-18404	627	0	627	TCGA-02-0015-D22217;TCGA-02-0015-D22218	6ae29bf7-1eea-4c1c-8fc4-b119b171d775;465b317b-ab2d-46d9-96b0-ad9c128e8c70	Not Available;Not Available	7;12	Not Available;Not Available	0;Not Available	Gliadel Wafer;AE 788	Not Available;Not Available	4;1	Not Available;Not Available	Not Available;Not Available	Not Available;Not Available	ADJUVANT;RECURRENCE	Not Applicable;Not Applicable	Not Available;Not Available	Other (specify below);PO	NO;Not Available	Chemotherapy;Chemotherapy	Not Available;Not Available	1;Not Available	Not Available;Not Available	Not Available;Not Available	2009;2010	Not Available	NOT HISPANIC OR LATINO	TCGA-02-0015-F22216	fbe9296f-1fdd-4f88-ba13-62051c7a2d0f	16	627	627	Not Available
		TCGA-19-5955	111.64.0	Nationwide Children's Hospital	22	GBM	B3CB3674-8E88-4026-A0A5-64BB7E369436	12	TCGA	2016	Not Available	TCGA-19-5955	ad7a6a27-c517-49ef-a9f9-518dccda23b4	3	-30550	54	0	54																								Not Available	NOT HISPANIC OR LATINO	TCGA-19-5955-F25483	e8ec22a4-645f-4b19-928f-3133ff0ac467	3	54	54	Not Available
		TCGA-06-0213	4.100.0	Nationwide Children's Hospital	22	GBM	D4042DB1-191B-40E8-BCCD-529BD95627A0	12	TCGA	2016	Not Available	TCGA-06-0213	196ce35a-2d36-479e-aab9-91d2082d7e7c	10	-20134	16	0	6																								Not Available	NOT HISPANIC OR LATINO	TCGA-06-0213-F22776	a7b88d5a-8f55-4d5e-a5e4-66c0b168a48f	10	16	6	Not Available
		TCGA-27-1836	26.75.0	Nationwide Children's Hospital	22	GBM	655A7400-F0ED-4A15-8782-A824FAF09A10	12	TCGA	2016	Not Available	TCGA-27-1836	4d18f820-6396-46ae-b5d6-4ba446279be8	12	-12060	914	0		TCGA-27-1836-D26961;TCGA-27-1836-D26957;TCGA-27-1836-D26959;TCGA-27-1836-D26962;TCGA-27-1836-D26958;TCGA-27-1836-D26956;TCGA-27-1836-D26960;TCGA-27-1836-D26954;TCGA-27-1836-D26955	3f0cba42-5e54-42fa-9a15-516217c8df96;14eebe1d-8a00-4f7c-a85e-64435f86956c;8e00002c-bc99-44df-89f8-249f7f2548b5;8ae3a100-c2c6-473d-8af8-1df4134389f0;76fee391-6810-4735-bf11-cfc6fd058a49;f54c392a-9c4f-4fc3-838e-ae243a17b8c1;c14434d9-a3e2-4e16-a7e8-0d712f3d18d8;a4b5b960-95ca-4ceb-83f1-d436d1543b25;88851fbc-e6e6-49b5-a55a-e56f61e81820	Not Available;Not Available;Not Available;Not Available;Not Available;Not Available;Not Available;Not Available;Not Available	12;12;12;12;12;12;12;12;12	914;399;760;914;562;399;760;90;181	-7;247;655;-7;472;245;655;48;120	Dexamethasone;Fotemustine;Bevacizumab;Valproic Acid;Temozolomide;PCB;Irinotecan;Temozolomide;Temozolomide	Not Available;Not Available;Not Available;Not Available;Not Available;Not Available;Not Available;Not Available;Not Available	3;3;3;3;3;3;3;3;3	Not Available;5;8;Not Available;3;5;7;7;3	24;160;800;900;200;500;200;140;200	mg;mg;mg;mg;mg;mg;mg;mg;mg	ADJUVANT;ADJUVANT;ADJUVANT;ADJUVANT;ADJUVANT;ADJUVANT;ADJUVANT;ADJUVANT;ADJUVANT	Not Applicable;Not Applicable;Not Applicable;Not Applicable;Not Applicable;Not Applicable;Not Applicable;Not Applicable;Not Applicable	Not Available;Not Available;Not Available;Not Available;Not Available;Not Available;Not Available;Not Available;Not Available	PO;IV;IV;PO;PO;PO;IV;PO;PO	NO;NO;NO;NO;NO;NO;NO;NO;NO	Hormone Therapy;Chemotherapy;Chemotherapy;Hormone Therapy;Chemotherapy;Chemotherapy;Chemotherapy;Chemotherapy;Chemotherapy	Not Available;Not Available;Not Available;Not Available;Not Available;Not Available;Not Available;Not Available;Not Available	22080;896;6720;828000;8400;3550;1440;5880;8400	mg;mg;mg;mg;mg;mg;mg;mg;mg	Not Available;Not Available;Not Available;Not Available;Not Available;Not Available;Not Available;Not Available;Not Available	2010;2010;2010;2010;2010;2010;2010;2010;2010	1	NOT HISPANIC OR LATINO	TCGA-27-1836-F26953	a23511d6-1af9-4065-8af9-8f86b2c44960	12	914		1
		TCGA-41-6646	130.66.0	Nationwide Children's Hospital	22	GBM	433ECA3E-AC0B-427F-B348-C09FDFDCF5D4	12	TCGA	2016	Not Available	TCGA-41-6646	a8d708ab-6388-4d42-bc6e-05a8a718ecff	24	-26667		0	236	TCGA-41-6646-D28024;TCGA-41-6646-D28023	e3083c20-1ad0-4e48-af69-06f619ebaf21;e380dac2-eab0-4fcf-a1c3-d9aa7f9ac98c	Not Available;Not Available	24;24	196;81	112;40	Temozolomide;Temozolomide	Not Available;Not Available	10;10	03;01	320;160	mg;mg	ADJUVANT;ADJUVANT	Not Applicable;Not Applicable	Not Available;Not Available	PO;PO	NO;NO	Chemotherapy;Chemotherapy	Not Available;Not Available	5600;6720	mg;mg	Not Available;Not Available	2011;2011	4	NOT HISPANIC OR LATINO	TCGA-41-6646-F28022;TCGA-41-6646-F31448	72d41e5f-9ccf-4157-8e3b-d380fc341db7;7d5ec33f-564c-462f-a2d2-48dc63973952	24;11	379	236	4;Not Available
		TCGA-02-0023	6.94.0	Nationwide Children's Hospital	22	GBM	7F612819-4DEA-4B78-B01E-DF6E8B558BA8	12	TCGA	2016	Not Available	TCGA-02-0023	c45e9e8b-35ab-4477-acdc-b18be0b3497d	17	-14003	612	0	612	TCGA-02-0023-D22234;TCGA-02-0023-D22235	381a9de3-54d9-46eb-98f1-e1d7a4b6c703;8519da40-12d5-436f-a778-c1332d5fa008	Not Available;Not Available	1;12	34;Not Available	-9;Not Available	Temozolomide;Temozolomide	Not Available;Not Available	4;1	1;Not Available	Not Available;Not Available	mg/m2/day;Not Available	ADJUVANT;RECURRENCE	Not Applicable;Not Applicable	Not Available;Not Available	PO;PO	NO;Not Available	Chemotherapy;Chemotherapy	Not Available;Not Available	75;Not Available	mg/m2/day;Not Available	Not Available;Not Available	2009;2010	Not Available	NOT HISPANIC OR LATINO	TCGA-02-0023-F22233	548678a1-2385-4a93-b2bb-c695d704a0b6	17	612	612	Not Available
		TCGA-06-0167	4.100.0	Nationwide Children's Hospital	22	GBM	F03D9CF7-7BFC-44FC-99EE-1DD5A23626C7	12	TCGA	2016	Not Available	TCGA-06-0167	afd3a4dc-a2e5-4545-92b8-a18e72fc9e94	13	-16170	347	0		TCGA-06-0167-D40209;TCGA-06-0167-D40210;TCGA-06-0167-D40211	B4557645-D764-423F-9501-100BE5CA700D;38A39983-9DA0-4CB0-9CCA-CDEB2E642448;40FAA94B-6B53-453B-B030-091810610494	Not Available;Not Available;Not Available	13;13;13	68;197;289	24;77;258	Temozolomide;Temozolomide;PS341	Unknown;Unknown;Unknown	2;2;2	Not Available;Not Available;Not Available	Not Available;Not Available;Not Available	Not Available;Not Available;Not Available	Not Available;Not Available;Not Available	Not Applicable;Not Applicable;Not Applicable	Not Available;Not Available;Not Available	Not Available;Not Available;Not Available	NO;NO;NO	Chemotherapy;Chemotherapy;Chemotherapy	Not Available;Not Available;Not Available	Not Available;Not Available;Not Available	Not Available;Not Available;Not Available	Not Available;Not Available;Not Available	2013;2013;2013	Not Available	NOT HISPANIC OR LATINO
		TCGA-06-0650	111.64.0	Nationwide Children's Hospital	22	GBM	6A1A721C-0BCA-4D05-98B1-BF463F314A18	12	TCGA	2016	Not Available	TCGA-06-0650	522808a2-f19d-4fab-b67e-0c31ec54b757	4	-14560	717	0	717	TCGA-06-0650-D23090;TCGA-06-0650-D23093;TCGA-06-0650-D23095;TCGA-06-0650-D23092;TCGA-06-0650-D23094;TCGA-06-0650-D23089;TCGA-06-0650-D23091;TCGA-06-0650-D23096	861bfd2d-6cee-4187-9abf-457f63539982;67185a38-48fc-4c42-9dff-403b7dd80eda;4bc0254f-d6c7-4dc5-b0bf-29f041c1434a;a301e609-2782-4520-9640-095ba9e16eab;bcacea2d-9846-4d57-b3a6-d0f69e0147d1;b4cff9f4-78ec-43df-a7f3-c6a8c79e8b24;04007984-e8ca-44ef-880b-6ec64d6154b9;f2d3b76e-c8f6-46d3-8c25-b918dd86776f	Not Available;Not Available;Not Available;Not Available;Not Available;Not Available;Not Available;Not Available	10;10;10;10;10;10;10;10	355;513;678;431;560;67;389;658	96;495;586;389;516;26;389;516	Temozolomide;Erlotinib;Temozolomide;AZD;Irinotecan;Temozolomide;Lomustine;Bevacizumab	Not Available;Not Available;Not Available;Not Available;Not Available;Not Available;Not Available;Not Available	10;10;10;10;10;10;10;10	04;01;03;01;02;01;01;Not Available	150;150;100;20;125;75;160;10	mg;mg/day;mg;mg/day;mg;mg;mg;mg	ADJUVANT;PROGRESSION;PROGRESSION;PROGRESSION;PROGRESSION;ADJUVANT;PROGRESSION;PROGRESSION	Not Applicable;Not Applicable;Not Applicable;Not Applicable;Not Applicable;Not Applicable;Not Applicable;Not Applicable	Not Available;Not Available;Not Available;Not Available;Not Available;Not Available;Not Available;Not Available	PO;PO;PO;PO;IV;PO;PO;IV	NO;NO;NO;NO;NO;NO;NO;NO	Chemotherapy;Chemotherapy;Chemotherapy;Chemotherapy;Chemotherapy;Chemotherapy;Chemotherapy;Targeted Molecular therapy	Not Available;Not Available;Not Available;Not Available;Not Available;Not Available;Not Available;Not Available	230;150;160;20;200;110;160;614	mg;mg/day;mg;mg/day;mg;mg;mg;mg	Not Available;Not Available;Not Available;Not Available;Not Available;Not Available;Not Available;Not Available	2011;2011;2011;2011;2011;2011;2011;2011	0	NOT HISPANIC OR LATINO	TCGA-06-0650-F23088	cc8cc0c0-d226-4652-a245-b06c2f4e0b70	4	717	717	0
		TCGA-02-0260	5.90.0	Nationwide Children's Hospital	22	GBM	6C1479C7-8DDC-4B46-8C52-7DEBAB3D1513	12	TCGA	2016	Not Available	TCGA-02-0260	3324be1b-e9b2-4c1a-96d8-84d054c0d1c3	16	-19956	515	0	515																								Not Available	HISPANIC OR LATINO	TCGA-02-0260-F22451	9a85b17c-5c84-4e35-97b2-69fc9f36193d	16	515	515	Not Available
		TCGA-02-0422	5.90.0	Nationwide Children's Hospital	22	GBM	EB41FE92-7E07-4816-A852-03E56C90622E	12	TCGA	2016	Not Available	TCGA-02-0422	4dc1ec79-1d64-45db-b357-903445c838e6	17	-18368	441	0	441																								Not Available	NOT HISPANIC OR LATINO	TCGA-02-0422-F22518	4411c2c2-15a9-40d3-818a-86047c91b194	17	441	441	Not Available
		TCGA-12-5301	79.66.0	Nationwide Children's Hospital	22	GBM	A1DF16E8-C687-498C-809B-63C7306277C7	12	TCGA	2016	Not Available	TCGA-12-5301	10efeb3c-ef55-4227-91b9-8c2bb4ff43d5	7	-21768	62	0	62	TCGA-12-5301-D23903	78ffd0cc-e45e-4fa9-93d1-f382e466b6a6	Not Available	7	59	24	Temozolomide	Not Available	2	01	75	mg	ADJUVANT	Not Applicable	Not Available	PO	NO	Chemotherapy	Not Available	5400	mg	Not Available	2011	Not Available	NOT HISPANIC OR LATINO	TCGA-12-5301-F23902	4f32ad9a-9a5d-4bf8-b257-94f1dc2fbc0f	7	62	62	Not Available
		TCGA-12-0829	10.84.0	Nationwide Children's Hospital	22	GBM	74FBD283-FECF-4C3C-9205-69B61BE203D6	12	TCGA	2016	Not Available	TCGA-12-0829	97094aed-69f7-4f4e-a87e-533979e11514	27	-27471	626	0	626	TCGA-12-0829-D23733;TCGA-12-0829-D23736;TCGA-12-0829-D23731;TCGA-12-0829-D23734;TCGA-12-0829-D23737;TCGA-12-0829-D23732;TCGA-12-0829-D23735	6e1438c2-c63c-49f1-ae32-e8894834e8ae;2e065829-7994-4567-bae2-cbb475683f43;64195d91-1112-4ac0-80e0-1d271fb00408;e0293e31-728f-44e8-9e90-d9fce0a48b5c;bf59108d-03ca-46e3-b3a2-8b1abdbe5cac;54c39217-8670-4616-b98a-1424b27379fd;8ceafbdf-414e-4371-bfec-0e5a76465c86	Not Available;Not Available;Not Available;Not Available;Not Available;Not Available;Not Available	27;27;27;27;27;27;27	571;571;64;599;599;473;473	474;474;16;572;572;95;115	Temador;Avastin;Temador;CPT-11;Avastin;Temador;ATTAC	Not Available;Not Available;Not Available;Not Available;Not Available;Not Available;Not Available	5;5;5;5;5;5;5	04;Not Available;01;01;Not Available;06;Not Available	Not Available;Not Available;Not Available;Not Available;Not Available;Not Available;Not Available	mg/m2;mg/kg;mg/m2;mg/m2;mg/kg;mg/m2;mL	PROGRESSION;PROGRESSION;ADJUVANT;PROGRESSION;PROGRESSION;ADJUVANT;ADJUVANT	Not Applicable;Not Applicable;Not Applicable;Not Applicable;Not Applicable;Not Applicable;Not Applicable	Not Available;Not Available;Not Available;Not Available;Not Available;Not Available;Not Available	PO;IV;PO;IV;Not Available;PO;Not Available	NO;NO;NO;NO;NO;NO;NO	Chemotherapy;Targeted Molecular therapy;Chemotherapy;Chemotherapy;Targeted Molecular therapy;Chemotherapy;Immunotherapy	Not Available;Not Available;Not Available;Not Available;Not Available;Not Available;Not Available	50;10;75;125;10;200;1	mg/m2;mg/kg;mg/m2;mg/m2;mg/kg;mg/m2;mL	Not Available;Not Available;Not Available;Not Available;Not Available;Not Available;Not Available	2009;2009;2009;2009;2009;2009;2009	Not Available	NOT HISPANIC OR LATINO	TCGA-12-0829-F23730	33e4ac0c-accf-4bf0-a7b1-3c7ab24e277f	27	626	626	Not Available
[truncated: 184 more rows]
[truncated: 90 more columns]
