# Supplementary material for: Circular RNA circPOSTN promotes neovascularization by regulating miR-219a-2-3p/STC1 axis and stimulating the secretion of VEGFA in glioblastoma
Source: Cell Death Discov. 2022 Aug 4;8:349. doi: 10.1038/s41420-022-01136-9 (PMC9352789; doi:10.1038/s41420-022-01136-9)
Supplement: Supplementary file 4 — supplementary file 2 rnaseq_STC1 [file 41420_2022_1136_MOESM4_ESM.xlsx]

## Sheet: Sheet 1
sample_id	gene	status	expr
TCGA-06-0675-11	STC1	Normal	0.650778
TCGA-06-0678-11	STC1	Normal	2.95045
TCGA-06-0680-11	STC1	Normal	0.443614
TCGA-06-0681-11	STC1	Normal	0.918387
TCGA-06-AABW-11	STC1	Normal	0.176318
TCGA-06-0152-02	STC1	Tumor	3.84896
TCGA-06-0171-02	STC1	Tumor	3.92505
TCGA-06-0190-02	STC1	Tumor	8.05393
TCGA-19-1389-02	STC1	Tumor	5.74522
TCGA-14-0736-02	STC1	Tumor	1.07726
TCGA-06-0211-02	STC1	Tumor	3.88557
TCGA-19-4065-02	STC1	Tumor	4.3827
TCGA-06-0221-02	STC1	Tumor	1.10434
TCGA-06-0210-02	STC1	Tumor	2.84395
TCGA-06-0125-02	STC1	Tumor	1.99997
TCGA-14-1034-02	STC1	Tumor	1.20791
TCGA-14-1402-02	STC1	Tumor	0.856001
TCGA-19-0957-02	STC1	Tumor	2.98552
TCGA-41-2571-01	STC1	Tumor	1.64152
TCGA-16-0846-01	STC1	Tumor	1.13748
TCGA-06-2559-01	STC1	Tumor	3.45546
TCGA-32-2634-01	STC1	Tumor	2.01432
TCGA-06-2562-01	STC1	Tumor	4.1309
TCGA-32-2632-01	STC1	Tumor	0.432948
TCGA-02-0047-01	STC1	Tumor	3.29425
TCGA-06-2557-01	STC1	Tumor	0.62293
TCGA-76-4925-01	STC1	Tumor	2.0531
TCGA-06-0878-01	STC1	Tumor	4.11855
TCGA-08-0386-01	STC1	Tumor	2.85601
TCGA-26-5132-01	STC1	Tumor	1.07726
TCGA-26-5134-01	STC1	Tumor	0.333419
TCGA-06-0158-01	STC1	Tumor	2.37574
TCGA-28-5204-01	STC1	Tumor	1.52104
TCGA-28-5213-01	STC1	Tumor	3.56805
TCGA-32-1980-01	STC1	Tumor	4.3111
TCGA-06-0644-01	STC1	Tumor	5.62001
TCGA-28-5207-01	STC1	Tumor	0.782421
TCGA-14-1825-01	STC1	Tumor	2.97451
TCGA-19-2620-01	STC1	Tumor	0.926
TCGA-06-0187-01	STC1	Tumor	2.02502
TCGA-06-0743-01	STC1	Tumor	1.59457
TCGA-14-0787-01	STC1	Tumor	3.15706
TCGA-76-4926-01	STC1	Tumor	1.13095
TCGA-06-0219-01	STC1	Tumor	1.38958
TCGA-06-5413-01	STC1	Tumor	2.16668
TCGA-28-5220-01	STC1	Tumor	0.731174
TCGA-41-2572-01	STC1	Tumor	1.5059
TCGA-06-0744-01	STC1	Tumor	1.16994
TCGA-27-1831-01	STC1	Tumor	0.863959
TCGA-32-5222-01	STC1	Tumor	1.53104
TCGA-06-2567-01	STC1	Tumor	2.20477
TCGA-15-0742-01	STC1	Tumor	2.35052
TCGA-06-0184-01	STC1	Tumor	1.55087
TCGA-06-5859-01	STC1	Tumor	0.790754
TCGA-27-2523-01	STC1	Tumor	2.52354
TCGA-28-5218-01	STC1	Tumor	4.3434
TCGA-06-0141-01	STC1	Tumor	2.78663
TCGA-06-0190-01	STC1	Tumor	3.60169
TCGA-12-0821-01	STC1	Tumor	2.28392
TCGA-27-2528-01	STC1	Tumor	1.45417
TCGA-32-2615-01	STC1	Tumor	3.2824
TCGA-06-5414-01	STC1	Tumor	2.12102
TCGA-06-0646-01	STC1	Tumor	3.6264
TCGA-06-5415-01	STC1	Tumor	0.722454
TCGA-12-0619-01	STC1	Tumor	2.19538
TCGA-12-3652-01	STC1	Tumor	0.62293
TCGA-19-2629-01	STC1	Tumor	0.815589
TCGA-06-0745-01	STC1	Tumor	2.21104
TCGA-06-2565-01	STC1	Tumor	2.62523
TCGA-26-5133-01	STC1	Tumor	2.0531
TCGA-28-2499-01	STC1	Tumor	1.22032
TCGA-32-1970-01	STC1	Tumor	0.150557
TCGA-06-5856-01	STC1	Tumor	2.04961
TCGA-76-4927-01	STC1	Tumor	3.03387
TCGA-06-0156-01	STC1	Tumor	3.40394
TCGA-14-1829-01	STC1	Tumor	1.18271
TCGA-27-1830-01	STC1	Tumor	3.30593
TCGA-19-5960-01	STC1	Tumor	0.250954
TCGA-27-1834-01	STC1	Tumor	0.526084
TCGA-27-2524-01	STC1	Tumor	2.90883
TCGA-06-0130-01	STC1	Tumor	1.94859
TCGA-06-0174-01	STC1	Tumor	3.61702
TCGA-14-0789-01	STC1	Tumor	3.91169
TCGA-02-2485-01	STC1	Tumor	1.80321
TCGA-06-0686-01	STC1	Tumor	2.55335
TCGA-06-0747-01	STC1	Tumor	1.91838
TCGA-28-1753-01	STC1	Tumor	2.76767
TCGA-28-5208-01	STC1	Tumor	2.02148
TCGA-28-5216-01	STC1	Tumor	2.92792
TCGA-06-5411-01	STC1	Tumor	2.85998
TCGA-19-2624-01	STC1	Tumor	3.50718
TCGA-06-0749-01	STC1	Tumor	0.176318
TCGA-06-2564-01	STC1	Tumor	2.22958
TCGA-06-0132-01	STC1	Tumor	2.69376
TCGA-12-0618-01	STC1	Tumor	4.47701
TCGA-14-0781-01	STC1	Tumor	3.45155
TCGA-19-1787-01	STC1	Tumor	1.23881
TCGA-27-2519-01	STC1	Tumor	2.80118
TCGA-41-3915-01	STC1	Tumor	2.69156
TCGA-06-0211-01	STC1	Tumor	3.16595
TCGA-06-0238-01	STC1	Tumor	1.64614
TCGA-12-3650-01	STC1	Tumor	1.28094
TCGA-28-2514-01	STC1	Tumor	3.0496
TCGA-28-1747-01	STC1	Tumor	0.378503
TCGA-02-2483-01	STC1	Tumor	2.16995
TCGA-06-0138-01	STC1	Tumor	2.28098
TCGA-06-0750-01	STC1	Tumor	2.93357
TCGA-26-1442-01	STC1	Tumor	0.298665
TCGA-06-0139-01	STC1	Tumor	3.22653
TCGA-06-0178-01	STC1	Tumor	0.575314
TCGA-19-4065-01	STC1	Tumor	2.8258
TCGA-27-1837-01	STC1	Tumor	1.86395
TCGA-27-2521-01	STC1	Tumor	1.60879
TCGA-06-0129-01	STC1	Tumor	0.310339
TCGA-06-0882-01	STC1	Tumor	2.94114
TCGA-15-1444-01	STC1	Tumor	0.76554
TCGA-76-4928-01	STC1	Tumor	2.85799
TCGA-06-1804-01	STC1	Tumor	1.23881
TCGA-27-2526-01	STC1	Tumor	0.356135
TCGA-06-5412-01	STC1	Tumor	3.61822
TCGA-26-5136-01	STC1	Tumor	2.07724
TCGA-28-2509-01	STC1	Tumor	2.50843
TCGA-19-2625-01	STC1	Tumor	1.73983
TCGA-32-1982-01	STC1	Tumor	2.44893
TCGA-76-4929-01	STC1	Tumor	1.8359
TCGA-06-2558-01	STC1	Tumor	2.17633
TCGA-06-5418-01	STC1	Tumor	2.35897
TCGA-14-0871-01	STC1	Tumor	1.94859
TCGA-06-0649-01	STC1	Tumor	1.69154
TCGA-06-0210-01	STC1	Tumor	3.75806
TCGA-06-2563-01	STC1	Tumor	1.7049
TCGA-06-5410-01	STC1	Tumor	4.24262
TCGA-26-5135-01	STC1	Tumor	1.71372
TCGA-76-4931-01	STC1	Tumor	2.16668
TCGA-14-0817-01	STC1	Tumor	2.06352
TCGA-28-2513-01	STC1	Tumor	3.82375
TCGA-28-5209-01	STC1	Tumor	3.29865
TCGA-26-5139-01	STC1	Tumor	2.50588
TCGA-14-0790-01	STC1	Tumor	0.333419
TCGA-06-0125-01	STC1	Tumor	2.88753
TCGA-06-0157-01	STC1	Tumor	1.99277
TCGA-19-1390-01	STC1	Tumor	2.26606
TCGA-41-4097-01	STC1	Tumor	2.51602
TCGA-02-0055-01	STC1	Tumor	3.78763
TCGA-12-1597-01	STC1	Tumor	1.33341
TCGA-28-5215-01	STC1	Tumor	2.45154
TCGA-12-5295-01	STC1	Tumor	0.356135
TCGA-14-1034-01	STC1	Tumor	1.52607
TCGA-06-0168-01	STC1	Tumor	2.44623
TCGA-27-1832-01	STC1	Tumor	2.87378
TCGA-41-5651-01	STC1	Tumor	2.27796
TCGA-14-1823-01	STC1	Tumor	1.48543
TCGA-12-5299-01	STC1	Tumor	2.56073
TCGA-06-0645-01	STC1	Tumor	3.28689
TCGA-19-2619-01	STC1	Tumor	3.24029
TCGA-06-5408-01	STC1	Tumor	2.33341
TCGA-06-2561-01	STC1	Tumor	1.88753
TCGA-27-1835-01	STC1	Tumor	1.21411
TCGA-14-2554-01	STC1	Tumor	1.59932
TCGA-76-4932-01	STC1	Tumor	1.4489
TCGA-16-1045-01	STC1	Tumor	3.39098
TCGA-32-2616-01	STC1	Tumor	2.10771
TCGA-32-4213-01	STC1	Tumor	1.61822
TCGA-06-5417-01	STC1	Tumor	1.07726
TCGA-06-5858-01	STC1	Tumor	1.97819
TCGA-12-0616-01	STC1	Tumor	1.69596
TCGA-12-3653-01	STC1	Tumor	0.74845
TCGA-06-2569-01	STC1	Tumor	5.20316
TCGA-06-5416-01	STC1	Tumor	3.70932
TCGA-06-2570-01	STC1	Tumor	1.58975
TCGA-28-2510-01	STC1	Tumor	2.7698
